# Supplementary material for: Anthocyanin Degrading and Chlorophyll Accumulation Lead to the Formation of Bicolor Leaf in Ornamental Kale
Source: Int J Mol Sci. 2019 Jan 30;20(3):603. doi: 10.3390/ijms20030603 (PMC6387137; doi:10.3390/ijms20030603)
Supplement: Supplementary file 1 [file ijms-20-00603-s001.zip]

Archive with 11 entries (10 files):
- Supplementary/
- Supplementary/Figure S1.png
- Supplementary/Figure S2.png
- Supplementary/Table S1.xlsx
- Supplementary/Table S2.xlsx
- Supplementary/Table S3.xlsx
- Supplementary/Table S4.xlsx
- Supplementary/Table S5.xlsx
- Supplementary/Table S6.xlsx
- Supplementary/Table S7.xlsx
- Supplementary/Table S8.xlsx
