# Supplementary material for: Anthocyanin Degrading and Chlorophyll Accumulation Lead to the Formation of Bicolor Leaf in Ornamental Kale
Source: Int J Mol Sci. 2019 Jan 30;20(3):603. doi: 10.3390/ijms20030603 (PMC6387137; doi:10.3390/ijms20030603)
Supplement: Supplementary file 1 [file ijms-20-00603-s001.zip › Supplementary/Table S1.xlsx]

## Sheet: Sheet1
Table S1 Statistics of RNA-Seq data.
Sample	Valid reads	Mapped reads	Unique Mapped reads	Multi Mapped reads	PE Mapped reads	Reads map to sense strand	Reads map to antisense strand	Non-splice reads	Splice reads
S1_1	56263028	50552573(89.85%)	37384570(66.45%)	13168003(23.40%)	45858558(81.51%)	24200466(43.01%)	24212519(43.03%)	28284990(50.27%)	20127995(35.77%)
S1_2	47931090	42903388(89.51%)	30487998(63.61%)	12415390(25.90%)	38612422(80.56%)	20236033(42.22%)	20268021(42.29%)	24215612(50.52%)	16288442(33.98%)
S1_3	49080422	43851328(89.35%)	31020869(63.20%)	12830459(26.14%)	40352878(82.22%)	20812811(42.41%)	20843962(42.47%)	24266257(49.44%)	17390516(35.43%)
S2_1	47488072	42183166(88.83%)	30614776(64.47%)	11568390(24.36%)	38404448(80.87%)	20238237(42.62%)	20245539(42.63%)	24113239(50.78%)	16370537(34.47%)
S2_2	48103716	42850475(89.08%)	31574540(65.64%)	11275935(23.44%)	38144344(79.30%)	20627231(42.88%)	20618038(42.86%)	23747756(49.37%)	17497513(36.37%)
S2_3	53946002	48387610(89.70%)	35554085(65.91%)	12833525(23.79%)	43962596(81.49%)	23276210(43.15%)	23305437(43.20%)	27198444(50.42%)	19383203(35.93%)
S3_S_1	51046536	45769225(89.66%)	33719393(66.06%)	12049832(23.61%)	41886866(82.06%)	22125804(43.34%)	22124922(43.34%)	26550798(52.01%)	17699928(34.67%)
S3_S_2	37398250	33448550(89.44%)	24618962(65.83%)	8829588(23.61%)	30785930(82.32%)	16188297(43.29%)	16189398(43.29%)	19017388(50.85%)	13360307(35.72%)
S3_S_3	47206662	42364840(89.74%)	29572520(62.64%)	12792320(27.10%)	39256224(83.16%)	20086430(42.55%)	20105976(42.59%)	23539958(49.87%)	16652448(35.28%)
S3_C_1	50234356	45075764(89.73%)	33179595(66.05%)	11896169(23.68%)	41111558(81.84%)	21683641(43.16%)	21711851(43.22%)	25892971(51.54%)	17502521(34.84%)
S3_C_2	46437724	41338333(89.02%)	30447257(65.57%)	10891076(23.45%)	37633004(81.04%)	19821453(42.68%)	19854701(42.76%)	22652023(48.78%)	17024131(36.66%)
S3_C_3	47585604	42397907(89.10%)	31254699(65.68%)	11143208(23.42%)	38900206(81.75%)	20453502(42.98%)	20458715(42.99%)	23728098(49.86%)	17184119(36.11%)
