# Supplementary material for: Anthocyanin Degrading and Chlorophyll Accumulation Lead to the Formation of Bicolor Leaf in Ornamental Kale
Source: Int J Mol Sci. 2019 Jan 30;20(3):603. doi: 10.3390/ijms20030603 (PMC6387137; doi:10.3390/ijms20030603)
Supplement: Supplementary file 1 [file ijms-20-00603-s001.zip › Supplementary/Table S2.xlsx]

## Sheet: Sheet1
Table S2 Summary of 201 DGEs in S2 vs. S1.
gene_id	gene_name	transcript_id	GO	KEGG	KO_ENTRY	EC	Description	FPKM.S2_1	FPKM.S2_2	FPKM.S2_3	FPKM.S1_1	FPKM.S1_2	FPKM.S1_3	fc	log2(fc)	pval	qval	regulation	significant
MSTRG.1008	Bo1g024220	MSTRG.1008.1;MSTRG.1008.2;Bo1g024220.1	NA	NA	NA	NA	F-box family protein [Source:TAIR;Acc:AT4G21510](projected from arabidopsis_thaliana,AT4G21510)	5.11938	6.19229	17.419	19.0539	6.48925	9.89251	0.402142	-1.31422	0.0244848	0.99849	down	yes
MSTRG.101	Bo1g003550	MSTRG.101.1;MSTRG.101.2;Bo1g003550.1	NA	NA	NA	NA		6.14897	5.37524	7.65531	2.36164	1.0293	0.702809	2.4038	1.26532	0.0165276	0.99849	up	yes
MSTRG.10270	Bo3g085530	MSTRG.10270.1	NA	NA	NA	NA		0.887379	2.33339	2.90822	4.88022	3.49065	4.83526	0.411834	-1.27987	0.0355328	0.99849	down	yes
MSTRG.10697	Bo3g103000	MSTRG.10697.1;MSTRG.10697.2	NA	NA	NA	NA		4.09899	1.9593	1.33175	0.613002	2.20708	2.72794	2.08291	1.0586	0.0135524	0.99849	up	yes
MSTRG.10750	Bo3g105810	MSTRG.10750.1;Bo3g105810.1	NA	NA	NA	NA	Transducin/WD40 repeat-like superfamily protein [Source:TAIR;Acc:AT5G63010](projected from arabidopsis_thaliana,AT5G63010)	7.19184	1.177	0.677377	0	1.51084	1.77219	3.80238	1.9269	0.0378861	0.99849	up	yes
MSTRG.11009		MSTRG.11009.1	NA	NA	NA	NA		2.17239	1.22422	0.359376	0.203836	0.387477	0.586551	2.18054	1.12469	0.0307291	0.99849	up	yes
MSTRG.1104	Bo1g028410	MSTRG.1104.1	NA	NA	NA	NA		0	0	1.56182	9.51866	0	0	0.182893	-2.45093	0.0472387	0.99849	down	yes
MSTRG.1110	Bo1g028440	Bo1g028440.1;MSTRG.1110.2	NA	NA	NA	NA		0	0.0688753	2.65813	4.17329	0.018144	0	0.311118	-1.68447	0.0187607	0.99849	down	yes
MSTRG.11345	Bo3g141650	MSTRG.11345.1;Bo3g141650.1	NA	NA	NA	NA	Ubiquitin-fold modifier-conjugating enzyme 1 [Source:UniProtKB/TrEMBL;Acc:A0A0D3BIF4]	0.801272	0.693662	0.933905	3.13774	2.45432	3.83717	0.425585	-1.23248	0.0110163	0.99849	down	yes
MSTRG.1150	Bo1g033110	MSTRG.1150.1;Bo1g033110.1	NA	NA	NA	NA		0.343686	3.1748	3.91387	8.52885	1.40667	2.9932	0.294194	-1.76516	0.0457968	0.99849	down	yes
MSTRG.11551	Bo3g149580	MSTRG.11551.1;Bo3g149580.1	GO:0003723(RNA binding);GO:0003676(nucleic acid binding)	NA	NA	NA	RNA-binding (RRM/RBD/RNP motifs) family protein [Source:TAIR;Acc:AT1G73490](projected from arabidopsis_thaliana,AT1G73490)	0.0199285	0.0145433	14.109	12.2929	0.0530397	0.0285152	0.15388	-2.70013	0.0357933	0.99849	down	yes
MSTRG.11561	Bo3g149700;Bo3g149730	Bo3g149700.1;MSTRG.11561.2;MSTRG.11561.3	NA	NA	NA	NA		0.694997	0.928676	4.20634	5.3497	0.615459	0.916301	0.398679	-1.3267	0.0138708	0.99849	down	yes
MSTRG.11665	Bo3g153830	Bo3g153830.1;MSTRG.11665.2	NA	NA	NA	NA		0	0	7.20966	17.9108	0.0686249	0	0.118002	-3.08311	0.0232846	0.99849	down	yes
MSTRG.11771	Bo3g158590	MSTRG.11771.1;Bo3g158590.1	NA	NA	NA	NA		0.10951	0.088725	5.53151	4.79761	0.123779	0.228746	0.293872	-1.76674	0.0389821	0.99849	down	yes
MSTRG.11798	Bo3g162210	Bo3g162210.1;MSTRG.11798.3;MSTRG.11798.2	GO:0005886(plasma membrane);GO:0016021(integral component of membrane);GO:0016020(membrane)	NA	NA	NA	Uncharacterised protein family (UPF0497) [Source:TAIR;Acc:AT4G20390](projected from arabidopsis_thaliana,AT4G20390)	0	0	3.68379	5.0078	0.168256	0.118208	0.262661	-1.92873	0.0209143	0.99849	down	yes
MSTRG.11961	Bo3g169340	MSTRG.11961.1;MSTRG.11961.2	NA	NA	NA	NA		0.043221	0.019892	0	5.21716	5.3784	6.08612	0.162682	-2.61988	3.95671e-05	0.74499	down	yes
MSTRG.12100	Bo3g175710	MSTRG.12100.1	NA	NA	NA	NA		0.009827	0.854964	0	10.8719	23.7158	26.7045	0.0858434	-3.54215	0.00783677	0.99849	down	yes
MSTRG.12483	Bo4g009270	Bo4g009270.1	GO:0043565(sequence-specific DNA binding);GO:0003700(transcription factor activity, sequence-specific DNA binding);GO:0006355(regulation of transcription, DNA-templated);GO:0005634(nucleus);GO:0006351(transcription, DNA-templated);GO:0003677(DNA binding)	NA	NA	NA		11.5115	6.13161	2.51864	19.6972	42.3933	37.0604	0.407414	-1.29543	0.013896	0.99849	down	yes
MSTRG.12491	Bo4g009350	MSTRG.12491.1	NA	NA	NA	NA		1.45367	0.424928	0.862803	3.7966	7.67169	5.89127	0.364954	-1.45421	0.0282324	0.99849	down	yes
MSTRG.12562	Bo4g014570	MSTRG.12562.1;Bo4g014570.1	NA	NA	NA	NA	Remorin family protein [Source:TAIR;Acc:AT2G41870](projected from arabidopsis_thaliana,AT2G41870)	12.3163	9.13076	8.07408	0.908535	2.65631	0.557151	5.95196	2.57336	0.0168569	0.99849	up	yes
MSTRG.12666	Bo4g021230	Bo4g021230.1	GO:0006355(regulation of transcription, DNA-templated);GO:0003690(double-stranded DNA binding)	NA	NA	NA	Mitochondrial transcription termination factor family protein [Source:TAIR;Acc:AT2G44020](projected from arabidopsis_thaliana,AT2G44020)	0	0	1.34882	2.28938	2.59588	2.60385	0.294826	-1.76206	0.0401899	0.99849	down	yes
MSTRG.12903		MSTRG.12903.1	NA	NA	NA	NA		6.11448	5.48372	1.89686	1.13487	4.59112	4.52331	2.47361	1.30662	0.00595528	0.99849	up	yes
MSTRG.13270	scpl46	MSTRG.13270.1;Bo4g043630.1	GO:0006508(proteolysis);GO:0008233(peptidase activity);GO:0004185(serine-type carboxypeptidase activity);GO:0004180(carboxypeptidase activity);GO:0016787(hydrolase activity);GO:0009505(plant-type cell wall);GO:0009506(plasmodesma)	NA	NA	NA	serine carboxypeptidase-like 46 [Source:TAIR;Acc:AT2G33530](projected from arabidopsis_thaliana,AT2G33530)	5.49535	5.36186	3.93734	12.5965	16.7719	22.1903	0.423554	-1.23938	0.00745423	0.99849	down	yes
MSTRG.13962	Bo4g098350	Bo4g098350.1;MSTRG.13962.2	NA	04075(Plant hormone signal transduction)	K14485	NA		3.34915	4.76719	8.4142	13.5195	12.5536	15.9342	0.327512	-1.61038	0.026214	0.99849	down	yes
MSTRG.13998	Bo4g100070	MSTRG.13998.1	NA	NA	NA	NA		2.89791	4.82908	2.71679	1.16453	0.782276	0.673884	2.23781	1.16209	0.0417507	0.99849	up	yes
MSTRG.14125	Bo4g108000	MSTRG.14125.2;MSTRG.14125.1;Bo4g108000.1	GO:0000287(magnesium ion binding);GO:0003824(catalytic activity);GO:0030955(potassium ion binding);GO:0004743(pyruvate kinase activity);GO:0006096(glycolytic process)	00010(Glycolysis / Gluconeogenesis);00620(Pyruvate metabolism);00230(Purine metabolism)	K00873	EC:2.7.1.40		8.45715	8.07435	3.36787	0.213145	0.67129	2.59998	6.29811	2.65492	0.0142118	0.99849	up	yes
MSTRG.14166		MSTRG.14166.1	NA	NA	NA	NA		0	0	0	6.31184	12.9062	5.10065	0.128861	-2.95611	0.0106866	0.99849	down	yes
MSTRG.14208	Bo4g112660	MSTRG.14208.1;Bo4g112660.1	NA	NA	NA	NA		2.95586	2.99918	3.08204	7.69767	8.71177	7.25152	0.453412	-1.1411	0.00163225	0.99849	down	yes
MSTRG.1426		MSTRG.1426.1	NA	NA	NA	NA		0	0	2.91147	5.45155	0	0	0.259287	-1.94738	0.0238716	0.99849	down	yes
MSTRG.14306	Bo4g117250	MSTRG.14306.1;MSTRG.14306.2	NA	NA	NA	NA		2.4423	1.8642	0.618728	0.0488231	0.472564	0.361491	2.82776	1.49966	0.00624508	0.99849	up	yes
MSTRG.14448	Bo4g125380	MSTRG.14448.1;Bo4g125380.1	GO:0016021(integral component of membrane);GO:0016020(membrane)	NA	NA	NA		18.0393	7.94706	2.61595	3.50636	18.0449	18.8571	2.12411	1.08686	0.00138574	0.99849	up	yes
MSTRG.14549		MSTRG.14549.1	NA	NA	NA	NA		8.62211	6.8432	4.41714	2.35091	7.09263	4.67769	2.19282	1.13279	0.0154996	0.99849	up	yes
MSTRG.14606		MSTRG.14606.2;MSTRG.14606.1;MSTRG.14606.3	NA	NA	NA	NA		3.57927	3.047	1.11501	0.609925	1.78064	0.889847	2.47552	1.30773	0.0266746	0.99849	up	yes
MSTRG.14751	Bo4g137840	MSTRG.14751.1;MSTRG.14751.2	NA	NA	NA	NA		0	0.00651617	0.736804	1.55452	1.68265	1.73306	0.384692	-1.37822	0.0240868	0.99849	down	yes
MSTRG.14812	Bo4g140030	MSTRG.14812.2;MSTRG.14812.1;Bo4g140030.1	NA	NA	NA	NA		1.55295	1.40369	0.54375	0.222564	0.25906	0.301398	2.02063	1.0148	0.0226289	0.99849	up	yes
MSTRG.14951		MSTRG.14951.1	NA	NA	NA	NA		1.76222	1.05631	1.25354	0	0	0	2.47174	1.30553	0.00466	0.99849	up	yes
MSTRG.15002	Bo4g147110	MSTRG.15002.1	NA	NA	NA	NA		2.20534	3.27783	6.5136	0.760136	0.063845	0.020599	2.3428	1.22823	0.00288713	0.99849	up	yes
MSTRG.15016	Bo4g148350	MSTRG.15016.1;Bo4g148350.1	NA	NA	NA	NA		0.0145762	0.368663	0.621077	3.63942	0.742742	1.53465	0.304439	-1.71578	0.0107342	0.99849	down	yes
MSTRG.15299	Bo4g165000	Bo4g165000.1	NA	NA	NA	NA		32.178	25.3205	0.433102	0.600027	14.4103	12.99	10.4031	3.37894	0.0240821	0.99849	up	yes
MSTRG.15332	Bo4g165500	MSTRG.15332.1	NA	NA	NA	NA		18.0356	23.9043	6.35208	0.763442	4.9638	3.53505	8.89652	3.15324	0.00713363	0.99849	up	yes
MSTRG.15382	Bo4g169440	Bo4g169440.1	GO:0005874(microtubule);GO:0005856(cytoskeleton);GO:0005737(cytoplasm);GO:0005525(GTP binding);GO:0000166(nucleotide binding);GO:0003924(GTPase activity);GO:0007010(cytoskeleton organization);GO:0005200(structural constituent of cytoskeleton);GO:0007017(microtubule-based process)	04145(Phagosome)	K07375	NA	Tubulin beta chain [Source:UniProtKB/TrEMBL;Acc:A0A0D3C2W7]	0.475585	0.391803	0.881077	3.22205	4.88625	6.4878	0.300121	-1.73638	0.0207895	0.99849	down	yes
MSTRG.15762	Bo4g187060	Bo4g187060.1	GO:0006355(regulation of transcription, DNA-templated);GO:0005634(nucleus);GO:0003677(DNA binding)	NA	NA	NA		1.51345	0.741688	0.251126	0	0.159084	0	2.15239	1.10594	0.0324315	0.99849	up	yes
MSTRG.15819	Bo4g187910	MSTRG.15819.1	NA	NA	NA	NA		1.02388	1.12007	1.24268	4.10933	2.79618	4.01554	0.420414	-1.25012	0.00544655	0.99849	down	yes
MSTRG.15929	Bo4g190640	MSTRG.15929.1;Bo4g190640.1	GO:0016021(integral component of membrane);GO:0016020(membrane)	NA	NA	NA	Chaperone DnaJ-domain superfamily protein [Source:TAIR;Acc:AT2G41000](projected from arabidopsis_thaliana,AT2G41000)	4.41887	3.81672	2.54543	1.02891	0.872405	1.2198	2.55424	1.35289	0.00887214	0.99849	up	yes
MSTRG.16089	Bo4g195560	Bo4g195560.1	NA	NA	NA	NA		10.6598	3.18714	1.72747	0.955953	3.62649	3.13068	3.25263	1.70161	0.0240252	0.99849	up	yes
MSTRG.16221	BPS1	MSTRG.16221.2;MSTRG.16221.1	NA	NA	NA	NA		28.2121	101.413	17.7875	1.43813	0.796519	0.599511	21.4672	4.42406	0.0284344	0.99849	up	yes
MSTRG.16385	Bo5g004840	MSTRG.16385.1	NA	NA	NA	NA		24.0262	16.2052	0.314493	0.161563	34.1078	42.193	7.09375	2.82655	0.0238085	0.99849	up	yes
MSTRG.16418	Bo5g005200	MSTRG.16418.1;Bo5g005200.1	GO:0016021(integral component of membrane);GO:0016020(membrane);GO:0005768(endosome);GO:0005794(Golgi apparatus);GO:0005802(trans-Golgi network)	NA	NA	NA	Protein of unknown function (DUF1068) [Source:TAIR;Acc:AT1G05070](projected from arabidopsis_thaliana,AT1G05070)	6.62023	3.69951	1.96382	1.6026	5.62898	3.18492	2.01637	1.01176	0.0411291	0.99849	up	yes
MSTRG.16931		MSTRG.16931.1	NA	NA	NA	NA		0	0.104522	0.092221	1.18225	2.19854	1.4128	0.445313	-1.16711	0.0157667	0.99849	down	yes
MSTRG.17500		MSTRG.17500.1	NA	NA	NA	NA		9.38213	8.04785	5.53301	3.68052	4.35884	4.36422	2.03212	1.02298	0.00614617	0.99849	up	yes
MSTRG.17652	Bo5g041440	MSTRG.17652.1	NA	NA	NA	NA		1.43854	2.36353	2.07316	15.8594	17.1331	7.64125	0.17831	-2.48754	0.0148715	0.99849	down	yes
MSTRG.17653	Bo5g041440	MSTRG.17653.1;Bo5g041440.1	NA	NA	NA	NA		0.49351	1.40828	0.88587	2.99786	5.46531	4.90621	0.396236	-1.33557	0.0455316	0.99849	down	yes
MSTRG.17715	Bo5g043240	MSTRG.17715.1;MSTRG.17715.3;MSTRG.17715.2;Bo5g043240.1	GO:0005622(intracellular);GO:0005634(nucleus);GO:0008270(zinc ion binding)	NA	NA	NA		18.413	22.1623	19.9413	9.37949	8.93483	7.42784	2.07361	1.05214	0.00602596	0.99849	up	yes
MSTRG.17981	Bo5g057360	Bo5g057360.1	GO:0005840(ribosome);GO:0006412(translation);GO:0003735(structural constituent of ribosome);GO:0005622(intracellular)	03010(Ribosome)	K02914	NA		0.076699	0.785459	6.73203	8.47859	0.954807	0.859465	0.213392	-2.22843	0.00212746	0.99849	down	yes
MSTRG.18037	Bo5g062180	MSTRG.18037.1	NA	NA	NA	NA		1.28883	1.67974	0.558497	0	0	0	2.43634	1.28472	0.0213513	0.99849	up	yes
MSTRG.18127		MSTRG.18127.1	NA	NA	NA	NA		5.53372	2.65015	2.11995	0	2.37753	2.09799	3.78516	1.92035	0.0108301	0.99849	up	yes
MSTRG.18143		MSTRG.18143.1	NA	NA	NA	NA		7.67656	5.1103	1.06918	1.2638	3.88611	7.51827	2.51351	1.3297	0.04843	0.99849	up	yes
MSTRG.18646	Bo5g103370	MSTRG.18646.1	NA	NA	NA	NA		0.177929	0.176949	0	1.57057	2.57332	1.46848	0.441391	-1.17987	0.0143634	0.99849	down	yes
MSTRG.19000		MSTRG.19000.1	NA	NA	NA	NA		0	0	1.75778	2.33405	0	0	0.417821	-1.25904	0.024213	0.99849	down	yes
MSTRG.19344		MSTRG.19344.1	NA	NA	NA	NA		3.89891	3.22294	2.32222	0	0	0	4.64088	2.2144	0.00106069	0.99849	up	yes
MSTRG.19348	Bo5g133240	MSTRG.19348.1	NA	NA	NA	NA		1.77353	0.675632	0.525644	0	0	0	2.29783	1.20027	0.0319983	0.99849	up	yes
MSTRG.19616	Bo5g139910	MSTRG.19616.1;Bo5g139910.1	NA	NA	NA	NA		34.8545	7.46019	1.68698	3.46436	41.5887	32.383	2.5924	1.37429	0.0282778	0.99849	up	yes
MSTRG.19749	EMB2750	Bo5g143500.1	GO:0019843(rRNA binding);GO:0009553(embryo sac development);GO:0009555(pollen development);GO:0009793(embryo development ending in seed dormancy);GO:0048868(pollen tube development);GO:0009507(chloroplast)	NA	NA	NA	Tetratricopeptide repeat (TPR)-like superfamily protein [Source:TAIR;Acc:AT3G06430](projected from arabidopsis_thaliana,AT3G06430)	27.4082	29.8329	0.935523	0.363525	29.2963	37.8423	8.83037	3.14247	0.036212	0.99849	up	yes
MSTRG.19759	Bo5g143600	Bo5g143600.1	NA	NA	NA	NA		0.020009	0.020388	1.7716	1.85554	0.00509	0.373057	0.454586	-1.13738	0.0406978	0.99849	down	yes
MSTRG.19841	Bo5g146780	Bo5g146780.1	GO:0006633(fatty acid biosynthetic process);GO:0031177(phosphopantetheine binding)	NA	NA	NA	Acyl carrier protein [Source:UniProtKB/TrEMBL;Acc:A0A0D3CMP7]	5.87546	6.00165	3.25825	11.5783	22.995	24.7002	0.455955	-1.13304	0.00870607	0.99849	down	yes
MSTRG.19906	NPC3	Bo5g148850.1	GO:0008152(metabolic process);GO:0016311(dephosphorylation);GO:0003824(catalytic activity);GO:0016788(hydrolase activity, acting on ester bonds);GO:0052642(lysophosphatidic acid phosphatase activity);GO:0006796(phosphate-containing compound metabolic process);GO:0016036(cellular response to phosphate starvation);GO:0005773(vacuole);GO:0009506(plasmodesma);GO:0016020(membrane)	00562(Inositol phosphate metabolism);00564(Glycerophospholipid metabolism);00565(Ether lipid metabolism)	K01114	EC:3.1.4.3	non-specific phospholipase C3 [Source:TAIR;Acc:AT3G03520](projected from arabidopsis_thaliana,AT3G03520)	14.1297	5.29544	0.393349	0.71341	22.9726	12.9451	3.31493	1.72898	0.0120338	0.99849	up	yes
MSTRG.20301	Bo6g022520	MSTRG.20301.1;Bo6g022520.1	GO:0016021(integral component of membrane);GO:0016020(membrane)	NA	NA	NA	Transmembrane proteins 14C [Source:TAIR;Acc:AT1G50740](projected from arabidopsis_thaliana,AT1G50740)	1.61934	1.78121	4.30349	6.2215	5.24676	3.10289	0.409262	-1.2889	0.0330408	0.99849	down	yes
MSTRG.20324	Bo6g025990	MSTRG.20324.4;MSTRG.20324.3;MSTRG.20324.6;MSTRG.20324.5;MSTRG.20324.1;MSTRG.20324.2;MSTRG.20324.11;MSTRG.20324.12;MSTRG.20324.13;MSTRG.20324.8;MSTRG.20324.10;MSTRG.20324.9;MSTRG.20324.7;MSTRG.20324.16;MSTRG.20324.15;MSTRG.20324.17;MSTRG.20324.14;MSTRG.20324.18;MSTRG.20324.19;MSTRG.20324.23;MSTRG.20324.21;MSTRG.20324.22;MSTRG.20324.20;Bo6g025990.1	NA	NA	NA	NA		24.9788	10.6054	5.55577	4.13944	8.36356	5.46474	3.34723	1.74297	0.0383382	0.99849	up	yes
MSTRG.20551	Bo6g034790	MSTRG.20551.1;MSTRG.20551.2;MSTRG.20551.3;MSTRG.20551.5;MSTRG.20551.6;Bo6g034790.1	NA	NA	NA	NA		10.1542	20.7661	80.8629	73.522	8.52285	10.076	0.332165	-1.59003	0.000944513	0.99849	down	yes
MSTRG.20622		MSTRG.20622.1;MSTRG.20622.2;MSTRG.20622.3;MSTRG.20622.4	NA	NA	NA	NA		9.44056	4.74825	3.31968	2.24906	5.06251	7.97027	2.04039	1.02884	0.045249	0.99849	up	yes
MSTRG.21034	Bo6g066700	Bo6g066700.1	NA	NA	NA	NA		2.35419	3.4668	11.4709	23.548	1.67448	1.97409	0.277156	-1.85123	0.0314701	0.99849	down	yes
MSTRG.21224	Bo6g072220	MSTRG.21224.1;Bo6g072220.1	GO:0004471(malate dehydrogenase (decarboxylating) (NAD+) activity);GO:0055114(oxidation-reduction process)	NA	NA	NA		0.180872	0.612784	2.27208	4.28262	0.0391419	0.887173	0.361619	-1.46746	0.0357004	0.99849	down	yes
MSTRG.21537	FRS8	MSTRG.21537.1;MSTRG.21537.2;Bo6g080100.1	GO:0006355(regulation of transcription, DNA-templated);GO:0008270(zinc ion binding)	NA	NA	NA	FAR1-related sequence 8 [Source:TAIR;Acc:AT1G80010](projected from arabidopsis_thaliana,AT1G80010)	5.28357	10.7571	18.5035	20.6893	11.2287	12.7722	0.421449	-1.24657	0.0222154	0.99849	down	yes
MSTRG.21574		MSTRG.21574.1	NA	NA	NA	NA		91.2131	65.0117	32.1079	24.8059	41.1907	48.183	2.6972	1.43146	0.00717477	0.99849	up	yes
MSTRG.21644	Bo6g081610	MSTRG.21644.1;MSTRG.21644.2;MSTRG.21644.3	NA	NA	NA	NA		2.7456	2.62175	2.3098	0.106763	0.585243	0.142215	3.17204	1.66541	0.00383218	0.99849	up	yes
MSTRG.21657	Bo6g081790	MSTRG.21657.1	NA	NA	NA	NA		0	0	0	1.41341	2.1885	1.14809	0.406058	-1.30024	0.0131909	0.99849	down	yes
MSTRG.21955	Bo6g094720	MSTRG.21955.1	NA	NA	NA	NA		1.81245	1.36788	0.528523	0.019892	0.000823	0.471128	2.46321	1.30054	0.02535	0.99849	up	yes
MSTRG.21990	Bo6g095280	MSTRG.21990.1	NA	NA	NA	NA		5.90332	4.48983	4.24652	0	2.99409	2.65195	4.35398	2.12233	0.0308537	0.99849	up	yes
MSTRG.22019	Bo6g095800	Bo6g095800.1	GO:0005975(carbohydrate metabolic process);GO:0004553(hydrolase activity, hydrolyzing O-glycosyl compounds)	NA	NA	NA		1.96995	1.62992	1.77503	0.272585	0.584062	0.109623	2.20867	1.14318	0.015409	0.99849	up	yes
MSTRG.22127	Bo6g099510;Bo6g099530;Bo6g099520;Bo6g099560	Bo6g099510.1;MSTRG.22127.1;MSTRG.22127.3;MSTRG.22127.4;Bo6g099520.1;Bo6g099560.1	GO:0016310(phosphorylation);GO:0016301(kinase activity);GO:0016740(transferase activity);GO:0006468(protein phosphorylation);GO:0005524(ATP binding);GO:0004674(protein serine/threonine kinase activity);GO:0004672(protein kinase activity);GO:0000166(nucleotide binding);GO:0048544(recognition of pollen);GO:0016021(integral component of membrane);GO:0016020(membrane);GO:0016020(membrane)	NA	NA	NA		0.642561	0.84997	0.6672	3.05236	2.50387	2.97816	0.433122	-1.20716	0.00202969	0.99849	down	yes
MSTRG.22381	Bo6g109240	MSTRG.22381.1	NA	NA	NA	NA		0.935629	1.35827	0.901285	4.2735	6.53282	5.16569	0.368759	-1.43925	0.0068204	0.99849	down	yes
MSTRG.22616	Bo6g116810	MSTRG.22616.1;Bo6g116810.1	GO:0006468(protein phosphorylation);GO:0005524(ATP binding);GO:0004672(protein kinase activity)	NA	NA	NA		6.92077	2.75559	0.343664	0.417151	5.57596	2.27083	3.06364	1.61525	0.0401652	0.99849	up	yes
MSTRG.23007	NIP6	MSTRG.23007.1;Bo6g124270.1	GO:0055085(transmembrane transport);GO:0016021(integral component of membrane);GO:0016020(membrane);GO:0015793(glycerol transport);GO:0035445(borate transmembrane transport);GO:0071918(urea transmembrane transport);GO:0015168(glycerol transmembrane transporter activity);GO:0015204(urea transmembrane transporter activity);GO:0046715(borate transmembrane transporter activity);GO:0046713(borate tran…	NA	NA	NA	NOD26-like intrinsic protein 6;1 [Source:TAIR;Acc:AT1G80760](projected from arabidopsis_thaliana,AT1G80760)	2.54439	1.38246	0.259991	0.257488	1.41743	1.23682	2.05337	1.03799	0.00853486	0.99849	up	yes
MSTRG.23204		MSTRG.23204.1;MSTRG.23204.2	NA	NA	NA	NA		0.0522933	0.702271	8.00706	12.4941	0	0.0416458	0.19062	-2.39123	0.00761592	0.99849	down	yes
MSTRG.23230	Bo7g009760	Bo7g009760.1	NA	NA	NA	NA		14.8106	15.9939	7.36206	65.1542	180.409	170.603	0.187365	-2.41607	0.00344498	0.99849	down	yes
MSTRG.23245		MSTRG.23245.1	NA	NA	NA	NA		0	0.443023	0.964246	2.9993	0	0	0.422398	-1.24332	0.0499897	0.99849	down	yes
MSTRG.23335	Bo7g014450	MSTRG.23335.1;MSTRG.23335.2;MSTRG.23335.3;MSTRG.23335.4;MSTRG.23335.5;MSTRG.23335.10;MSTRG.23335.11;MSTRG.23335.6;MSTRG.23335.7;MSTRG.23335.9;MSTRG.23335.8;Bo7g014450.1;MSTRG.23335.13;MSTRG.23335.14;MSTRG.23335.15;MSTRG.23335.16;MSTRG.23335.17	GO:0015743(malate transport);GO:0016021(integral component of membrane);GO:0016020(membrane);GO:0015140(malate transmembrane transporter activity);GO:0071423(malate transmembrane transport);GO:0005774(vacuolar membrane)	NA	NA	NA	Aluminium activated malate transporter family protein [Source:TAIR;Acc:AT2G17470](projected from arabidopsis_thaliana,AT2G17470)	7.32047	1.53812	0.309822	8.93046	76.7258	51.5639	0.32067	-1.64084	0.0284777	0.99849	down	yes
MSTRG.2334	GPT2	MSTRG.2334.1;Bo1g098630.1	GO:0055085(transmembrane transport);GO:0016021(integral component of membrane);GO:0022857(transmembrane transporter activity);GO:0016020(membrane)	NA	NA	NA	glucose-6-phosphate/phosphate translocator 2 [Source:TAIR;Acc:AT1G61800](projected from arabidopsis_thaliana,AT1G61800)	0.436605	1.19407	0.971377	3.62083	3.49336	2.0117	0.389657	-1.35972	0.0254515	0.99849	down	yes
MSTRG.23676	Bo7g035360	MSTRG.23676.1;Bo7g035360.1	NA	NA	NA	NA		4.59406	1.73836	0.932956	0	0	1.13428	3.8388	1.94065	0.0456962	0.99849	up	yes
MSTRG.23814	Bo7g043610	MSTRG.23814.1;Bo7g043610.1;MSTRG.23814.3;MSTRG.23814.4	NA	NA	NA	NA		9.03365	6.54627	4.92047	1.81488	4.07052	3.65189	2.75486	1.46198	0.00037691	0.822671	up	yes
MSTRG.23871		MSTRG.23871.1	NA	NA	NA	NA		9.15367	3.24284	0.941294	0.971752	3.40215	3.54851	2.96494	1.568	0.0235326	0.99849	up	yes
MSTRG.24083	Bo7g055930	MSTRG.24083.1;Bo7g055930.1	GO:0016021(integral component of membrane);GO:0016020(membrane)	NA	NA	NA	unknown protein; FUNCTIONS IN: molecular_function unknown; INVOLVED IN: biological_process unknown; LOCATED IN: endomembrane system; EXPRESSED IN: 12 plant structures; EXPRESSED DURING: 9 growth stages; BEST Arabidopsis thaliana protein match is: un /.../protein (TAIR:AT1G23840.1); Has 57 Blast hits to 52 proteins in 7 species: Archae - 0; Bacteria - 0; Metazoa - 0; Fungi - 0; Plants - 57; Viruse…	0	0	0	3.26465	1.53302	1.01584	0.280631	-1.83325	0.0128779	0.99849	down	yes
MSTRG.24104	Bo7g056410	Bo7g056410.1	GO:0055085(transmembrane transport);GO:0008271(secondary active sulfate transmembrane transporter activity);GO:0016021(integral component of membrane);GO:1902358(sulfate transmembrane transport);GO:0008272(sulfate transport);GO:0015116(sulfate transmembrane transporter activity);GO:0016020(membrane)	NA	NA	NA		5.83283	10.5509	8.2109	17.7777	26.925	23.491	0.404555	-1.30559	0.0478466	0.99849	down	yes
MSTRG.24373	Bo7g065130	Bo7g065130.1	GO:0055085(transmembrane transport);GO:0006857(oligopeptide transport);GO:0022857(transmembrane transporter activity);GO:0016021(integral component of membrane);GO:0016020(membrane);GO:0005215(transporter activity)	NA	NA	NA		6.07328	6.45588	1.86478	1.63853	5.34253	4.58346	2.19122	1.13173	0.0308925	0.99849	up	yes
MSTRG.2443	Bo1g102260	Bo1g102260.1;MSTRG.2443.3;MSTRG.2443.2	NA	NA	NA	NA		0	0	3.07675	7.24481	0.163424	0	0.212928	-2.23156	0.0231482	0.99849	down	yes
MSTRG.2447	ETR2	MSTRG.2447.1	NA	NA	NA	NA		9.36305	4.44003	2.17398	2.01208	4.36362	7.26394	2.16483	1.11425	0.0447165	0.99849	up	yes
MSTRG.24513	Bo7g071480	MSTRG.24513.1	NA	NA	NA	NA		50.9469	65.4009	122.592	36.539	9.94816	11.2502	2.10038	1.07065	0.0127191	0.99849	up	yes
MSTRG.2469	NRPD7	Bo1g103660.1	GO:0006351(transcription, DNA-templated);GO:0003899(DNA-directed 5'-3' RNA polymerase activity);GO:0003676(nucleic acid binding);GO:0000418(DNA-directed RNA polymerase IV complex)	NA	NA	NA	RNA polymerase Rpb7-like, N-terminal domain [Source:TAIR;Acc:AT3G22900](projected from arabidopsis_thaliana,AT3G22900)	0.468046	0.701883	0.335205	4.29562	3.39706	4.62727	0.298174	-1.74577	0.0040521	0.99849	down	yes
MSTRG.25142	Bo7g091160	MSTRG.25142.1;Bo7g091160.1	GO:0016021(integral component of membrane);GO:0022857(transmembrane transporter activity);GO:0016020(membrane)	NA	NA	NA	WAT1-related protein [Source:UniProtKB/TrEMBL;Acc:A0A0D3DC13]	4.99765	5.49445	9.94463	12.1271	10.5459	13.4534	0.47062	-1.08737	0.0434565	0.99849	down	yes
MSTRG.2568		MSTRG.2568.1	NA	NA	NA	NA		1.80443	0.691556	0.913001	0	0	0.202985	2.25687	1.17432	0.0286368	0.99849	up	yes
MSTRG.25905	Bo7g108370;Bo7g108360	MSTRG.25905.3;MSTRG.25905.2;MSTRG.25905.1;Bo7g108360.1;Bo7g108370.1	GO:0003700(transcription factor activity, sequence-specific DNA binding);GO:0005634(nucleus);GO:0006355(regulation of transcription, DNA-templated);GO:0006351(transcription, DNA-templated);GO:0003677(DNA binding);GO:0046983(protein dimerization activity);GO:0045944(positive regulation of transcription from RNA polymerase II promoter);GO:0000977(RNA polymerase II regulatory region sequence-specifi…	NA	NA	NA		28.8914	12.8864	3.21034	5.82104	18.7792	18.9262	2.45498	1.29571	0.0361862	0.99849	up	yes
MSTRG.26184		MSTRG.26184.1	NA	NA	NA	NA		0	0	3.85099	2.8409	0	0	0.376042	-1.41104	0.0493784	0.99849	down	yes
MSTRG.26289	Bo7g115260	Bo7g115260.1	NA	NA	NA	NA		22.8669	28.6422	33.2762	0.247483	0.412842	0.589595	19.6762	4.29838	0.000500822	0.822671	up	yes
MSTRG.26369		MSTRG.26369.1	NA	NA	NA	NA		0	0.87939	5.58211	3.59007	0.329309	0	0.404132	-1.3071	0.0173062	0.99849	down	yes
MSTRG.26504	XTH7	MSTRG.26504.1;Bo7g118760.1	GO:0016787(hydrolase activity);GO:0005576(extracellular region);GO:0005975(carbohydrate metabolic process);GO:0004553(hydrolase activity, hydrolyzing O-glycosyl compounds);GO:0016740(transferase activity);GO:0042546(cell wall biogenesis);GO:0010411(xyloglucan metabolic process);GO:0016762(xyloglucan:xyloglucosyl transferase activity);GO:0048046(apoplast);GO:0006073(cellular glucan metabolic proce…	NA	NA	NA	xyloglucan endotransglucosylase/hydrolase 7 [Source:TAIR;Acc:AT4G37800](projected from arabidopsis_thaliana,AT4G37800)	32.0515	13.1937	3.12141	4.56165	24.4573	19.9044	2.93137	1.55158	0.00913389	0.99849	up	yes
MSTRG.26750	Bo8g010730	MSTRG.26750.1	NA	NA	NA	NA		1.88532	1.3142	0.958109	0	0	0.305507	2.55736	1.35465	0.00689235	0.99849	up	yes
MSTRG.27149	Bo8g032150	MSTRG.27149.1	NA	NA	NA	NA		0	0	2.89839	6.9606	3.44616	2.91026	0.149452	-2.74225	0.0122693	0.99849	down	yes
MSTRG.27267		MSTRG.27267.1	NA	NA	NA	NA		0	0	0.45162	1.21627	0.885717	0.53792	0.485319	-1.043	0.00895988	0.99849	down	yes
MSTRG.2739	Bo1g120450	MSTRG.2739.2;MSTRG.2739.1	NA	NA	NA	NA		3.52135	4.92951	7.96017	26.4422	6.22647	5.11361	0.271056	-1.88333	0.0188307	0.99849	down	yes
MSTRG.27519	ACO2	Bo8g051550.1	GO:0008152(metabolic process);GO:0016829(lyase activity);GO:0051539(4 iron, 4 sulfur cluster binding);GO:0051536(iron-sulfur cluster binding);GO:0003994(aconitate hydratase activity);GO:0005507(copper ion binding);GO:0006101(citrate metabolic process);GO:0006102(isocitrate metabolic process);GO:0006979(response to oxidative stress);GO:0046686(response to cadmium ion);GO:1990641(response to iron i…	00020(Citrate cycle (TCA cycle));00630(Glyoxylate and dicarboxylate metabolism)	K01681	EC:4.2.1.3	aconitase 2 [Source:TAIR;Acc:AT4G26970](projected from arabidopsis_thaliana,AT4G26970)	0.704432	1.03711	0.812119	3.08383	3.29956	2.39919	0.455539	-1.13435	0.00837259	0.99849	down	yes
MSTRG.27781	Bo8g062600	MSTRG.27781.1;MSTRG.27781.2	NA	NA	NA	NA		3.62372	1.76768	1.70246	0.203926	2.07348	2.20861	2.42128	1.27577	0.0308834	0.99849	up	yes
MSTRG.27935	Bo8g066970	MSTRG.27935.1;Bo8g066970.1	NA	NA	NA	NA		0.022104	0.198241	0.800217	2.20834	0.695443	0.172611	0.42576	-1.23189	0.021833	0.99849	down	yes
MSTRG.28026	Bo8g068470	MSTRG.28026.1;Bo8g068470.1	NA	NA	NA	NA		1.85423	1.16415	0.342754	2.68901	9.74588	12.7967	0.499654	-1.001	0.0434322	0.99849	down	yes
MSTRG.28039		MSTRG.28039.1	NA	NA	NA	NA		5.54085	4.23117	0.973877	1.12414	3.33689	3.7661	2.30027	1.2018	0.018726	0.99849	up	yes
MSTRG.28201	Bo8g076630	MSTRG.28201.1;MSTRG.28201.2;Bo8g076630.1	GO:0006629(lipid metabolic process);GO:0016787(hydrolase activity)	04626(Plant-pathogen interaction)	K18875	NA		10.3484	13.4706	11.0896	32.9072	35.8302	37.7864	0.355872	-1.49057	0.00318994	0.99849	down	yes
MSTRG.28370	ZAR1	Bo8g080480.1;MSTRG.28370.2;MSTRG.28370.3	GO:0006952(defense response);GO:0043531(ADP binding)	NA	NA	NA	HOPZ-ACTIVATED RESISTANCE 1 [Source:TAIR;Acc:AT3G50950](projected from arabidopsis_thaliana,AT3G50950)	0.00823644	1.94976	1.31364	7.8671	3.17954	1.60166	0.225371	-2.14962	0.0423812	0.99849	down	yes
MSTRG.28508	Bo8g082410	Bo8g082410.1	GO:0045454(cell redox homeostasis);GO:0055114(oxidation-reduction process);GO:0016491(oxidoreductase activity);GO:0005623(cell)	NA	NA	NA		0	0	0	8.12526	18.6656	22.0636	0.0863075	-3.53437	0.00373235	0.99849	down	yes
MSTRG.28542	Bo8g082870	MSTRG.28542.1;MSTRG.28542.2;Bo8g082870.1	GO:0016021(integral component of membrane);GO:0016020(membrane)	NA	NA	NA		0.0449504	0	1.52013	3.8174	0.0656382	0.337713	0.313296	-1.6744	0.0244869	0.99849	down	yes
MSTRG.29020	Bo8g095720	MSTRG.29020.1	NA	NA	NA	NA		2.00877	1.76759	1.18807	0	1.76003	1.42922	2.23803	1.16223	0.0387177	0.99849	up	yes
MSTRG.29161	ATCKX6	MSTRG.29161.1;MSTRG.29161.2;MSTRG.29161.3;Bo8g098630.1	GO:0009690(cytokinin metabolic process);GO:0019139(cytokinin dehydrogenase activity);GO:0003824(catalytic activity);GO:0016491(oxidoreductase activity);GO:0050660(flavin adenine dinucleotide binding);GO:0016614(oxidoreductase activity, acting on CH-OH group of donors);GO:0055114(oxidation-reduction process)	NA	NA	NA	cytokinin oxidase/dehydrogenase 6 [Source:TAIR;Acc:AT3G63440](projected from arabidopsis_thaliana,AT3G63440)	4.76075	4.4453	2.08534	1.59588	1.35237	1.44392	2.22921	1.15653	0.0481609	0.99849	up	yes
MSTRG.29242	Bo8g099690	MSTRG.29242.1;MSTRG.29242.2	NA	NA	NA	NA		48.1894	53.0541	48.1015	9.3373	9.15275	4.26401	5.45877	2.44858	0.0120919	0.99849	up	yes
MSTRG.29458	Bo8g104120	MSTRG.29458.1;Bo8g104120.1	NA	NA	NA	NA		2.80124	7.87074	5.54195	17.8952	11.1791	15.8815	0.298514	-1.74413	0.0387919	0.99849	down	yes
MSTRG.30035		MSTRG.30035.1;MSTRG.30035.2;MSTRG.30035.4	NA	NA	NA	NA		9.54889	2.65834	0.485237	0.538705	4.34885	2.5863	3.46652	1.79349	0.0311054	0.99849	up	yes
MSTRG.30809	Bo9g020250	MSTRG.30809.1	NA	NA	NA	NA		0	0.489183	0.926402	4.5221	0.296044	0.290008	0.31541	-1.6647	0.0322006	0.99849	down	yes
MSTRG.30862		MSTRG.30862.1;MSTRG.30862.2;MSTRG.30862.3;MSTRG.30862.4;MSTRG.30862.5;MSTRG.30862.6	NA	NA	NA	NA		19.4065	14.1094	11.4973	7.2918	9.64351	7.93277	2.10614	1.0746	0.0103767	0.99849	up	yes
MSTRG.30968	Bo9g024430	MSTRG.30968.1	NA	NA	NA	NA		0.121444	0.421852	4.15262	23.4219	0.05891	0	0.121094	-3.0458	0.0409123	0.99849	down	yes
MSTRG.31248		MSTRG.31248.2	NA	NA	NA	NA		1.41576	1.04835	0	0	0.682261	0.594199	2.05709	1.04061	0.0177584	0.99849	up	yes
MSTRG.31508	Bo9g054510;Bo9g054520	Bo9g054510.1;MSTRG.31508.1;MSTRG.31508.3;Bo9g054520.1	GO:0016788(hydrolase activity, acting on ester bonds)	NA	NA	NA	GDSL-like Lipase/Acylhydrolase superfamily protein [Source:TAIR;Acc:AT1G56670](projected from arabidopsis_thaliana,AT1G56670)	13.4858	8.81943	16.7956	39.8947	39.6026	39.7685	0.305511	-1.71071	0.0166206	0.99849	down	yes
MSTRG.31510	AtGolS2	Bo9g054570.1	GO:0016740(transferase activity);GO:0006012(galactose metabolic process);GO:0047216(inositol 3-alpha-galactosyltransferase activity);GO:0016757(transferase activity, transferring glycosyl groups);GO:0006979(response to oxidative stress);GO:0009409(response to cold);GO:0009414(response to water deprivation);GO:0009651(response to salt stress);GO:0009737(response to abscisic acid)	00052(Galactose metabolism)	K18819	EC:2.4.1.123	galactinol synthase 2 [Source:TAIR;Acc:AT1G56600](projected from arabidopsis_thaliana,AT1G56600)	2.01406	5.45886	2.67143	0.457166	0	0	3.06923	1.61788	0.0489209	0.99849	up	yes
MSTRG.31867	Bo9g073240	Bo9g073240.1	NA	NA	NA	NA		17.5234	35.1915	13.1212	99.7161	238.541	272.491	0.182862	-2.45117	0.02917	0.99849	down	yes
MSTRG.32353		MSTRG.32353.1	NA	NA	NA	NA		10.3513	7.25618	2.37919	2.06837	11.6276	10.3118	2.25638	1.17401	0.00548164	0.99849	up	yes
MSTRG.32423	Bo9g108620	MSTRG.32423.1	NA	NA	NA	NA		6.01574	3.76239	6.5085	2.12149	1.05597	1.02063	2.18493	1.12759	0.0415623	0.99849	up	yes
MSTRG.32611		MSTRG.32611.1	NA	NA	NA	NA		4.04575	12.1047	13.2929	70.5848	242.651	240.723	0.0715124	-3.80566	0.0407656	0.99849	down	yes
MSTRG.32613	Bo9g120520	MSTRG.32613.1	NA	NA	NA	NA		0	0	0	29.2478	10.1103	79.2242	0.0327666	-4.93163	0.0270879	0.99849	down	yes
MSTRG.32730	Bo9g126030	Bo9g126030.1	NA	NA	NA	NA	Bifunctional inhibitor/lipid-transfer protein/seed storage 2S albumin superfamily protein [Source:TAIR;Acc:AT5G56480](projected from arabidopsis_thaliana,AT5G56480)	2.84384	1.90732	0.127392	0	0.344764	0	3.3473	1.743	0.0482344	0.99849	up	yes
MSTRG.33300		MSTRG.33300.1	NA	NA	NA	NA		3.54712	3.54919	5.74107	0	0	0	4.5367	2.18164	0.00205845	0.99849	up	yes
MSTRG.33322		MSTRG.33322.1	NA	NA	NA	NA		1.40844	0.597841	0.52396	0	0.200051	0	2.01611	1.01158	0.0258249	0.99849	up	yes
MSTRG.33559	Bo9g164350	MSTRG.33559.1;Bo9g164350.1	NA	NA	NA	NA		3.10868	2.44675	2.73266	0	0.568318	0	3.62026	1.85609	0.00864232	0.99849	up	yes
MSTRG.33879		MSTRG.33879.1	NA	NA	NA	NA		2.6422	3.38079	2.66745	0.684796	0.485035	0.25944	2.46153	1.29956	0.00725093	0.99849	up	yes
MSTRG.34325		MSTRG.34325.1	NA	NA	NA	NA		151.39	84.1933	97.5448	315.105	1005.75	601.624	0.30177	-1.72848	0.0415715	0.99849	down	yes
MSTRG.34326		MSTRG.34326.1	NA	NA	NA	NA		2.89172	1.50822	1.12504	5.99445	17.4764	10.5296	0.385534	-1.37507	0.0257205	0.99849	down	yes
MSTRG.34328		MSTRG.34328.1	NA	NA	NA	NA		391.591	233.967	139.784	0	0	0	324.965	8.34414	0.000367405	0.822671	up	yes
MSTRG.34665		MSTRG.34665.1	NA	NA	NA	NA		102.439	55.0872	34.1864	148.212	572.195	337.857	0.409336	-1.28864	0.0331887	0.99849	down	yes
MSTRG.34739		MSTRG.34739.1;MSTRG.34739.2;MSTRG.34739.3	NA	NA	NA	NA		44.5517	29.1616	19.988	9.30499	17.6641	14.7882	3.29357	1.71965	0.0015185	0.99849	up	yes
MSTRG.34743		MSTRG.34743.1	NA	NA	NA	NA		0	0	1.36034	1.95212	0	0	0.456486	-1.13136	0.0235846	0.99849	down	yes
MSTRG.34805		MSTRG.34805.1;MSTRG.34805.2	NA	NA	NA	NA		0	0.042245	1.24422	2.00191	0	0	0.458334	-1.12553	0.0201153	0.99849	down	yes
MSTRG.34814		MSTRG.34814.1	NA	NA	NA	NA		0.864731	0.794572	4.8759	7.95774	0.925794	0.9003	0.314121	-1.67061	0.0250645	0.99849	down	yes
MSTRG.35015		MSTRG.35015.1	NA	NA	NA	NA		15.7809	19.5191	58.2749	54.6772	14.1044	18.1119	0.449711	-1.15293	0.0172238	0.99849	down	yes
MSTRG.35333		MSTRG.35333.1	NA	NA	NA	NA		3.72503	2.48546	3.72739	0.71892	0.633272	0.289998	2.57087	1.36225	0.0146309	0.99849	up	yes
MSTRG.35412		MSTRG.35412.1	NA	NA	NA	NA		0.112884	5.51484	14.466	26.6461	5.09595	7.14992	0.113664	-3.13715	0.0222399	0.99849	down	yes
MSTRG.35449		MSTRG.35449.1;MSTRG.35449.2	NA	NA	NA	NA		0	0	18.9847	20.3129	0.130036	0	0.10687	-3.22607	0.0299295	0.99849	down	yes
MSTRG.35474		MSTRG.35474.1	NA	NA	NA	NA		11.6942	3.98464	2.39494	1.0967	3.26969	1.29825	3.83581	1.93953	0.048539	0.99849	up	yes
MSTRG.35478		MSTRG.35478.1;MSTRG.35478.2	NA	NA	NA	NA		5.14635	5.58008	2.9263	1.4093	4.93207	3.5484	2.12008	1.08412	0.0305436	0.99849	up	yes
MSTRG.35574		MSTRG.35574.1	NA	NA	NA	NA		3.21128	1.78839	1.05444	0	1.16096	0	3.26112	1.70537	0.0407059	0.99849	up	yes
MSTRG.35700		MSTRG.35700.1	NA	NA	NA	NA		0.943041	0.912348	0.514403	7.9206	6.89636	3.12204	0.246828	-2.01842	0.0314162	0.99849	down	yes
MSTRG.35705		MSTRG.35705.1	NA	NA	NA	NA		17.2494	25.8018	20.3891	84.1703	100.58	62.55	0.252635	-1.98487	0.0126035	0.99849	down	yes
MSTRG.35778		MSTRG.35778.3;MSTRG.35778.4;MSTRG.35778.1;MSTRG.35778.2;MSTRG.35778.5;MSTRG.35778.6;MSTRG.35778.7	NA	NA	NA	NA		7.27223	7.75408	0	0.014358	6.01198	9.69876	4.61389	2.20598	0.0481363	0.99849	up	yes
MSTRG.35822		MSTRG.35822.1	NA	NA	NA	NA		2.28499	1.76189	1.92366	0.397083	0.547081	0.152019	2.2351	1.16034	0.0121746	0.99849	up	yes
MSTRG.35889		MSTRG.35889.1	NA	NA	NA	NA		8.2413	6.32292	0.341363	0	0.195381	1.07376	7.51061	2.90893	0.041514	0.99849	up	yes
MSTRG.36040		MSTRG.36040.1	NA	NA	NA	NA		3.17844	1.21457	0.104696	0.070802	2.42221	2.34956	2.23731	1.16176	0.000946655	0.99849	up	yes
MSTRG.36188		MSTRG.36188.1	NA	NA	NA	NA		1.13493	0.320799	0.071645	2.66336	8.46923	5.99992	0.390387	-1.35702	0.0124001	0.99849	down	yes
MSTRG.36207		MSTRG.36207.1	NA	NA	NA	NA		5.10738	6.04003	15.8087	3.43475	0.166805	0.451357	2.0348	1.02489	0.0260458	0.99849	up	yes
MSTRG.36279		MSTRG.36279.1	NA	NA	NA	NA		2.62306	5.78172	4.00973	24.7923	29.7182	12.9248	0.190317	-2.39352	0.0287579	0.99849	down	yes
MSTRG.36487		MSTRG.36487.1	NA	NA	NA	NA		27.2464	42.6277	34.7248	180.779	194.191	130.492	0.190178	-2.39458	0.00615632	0.99849	down	yes
MSTRG.36494		MSTRG.36494.1	NA	NA	NA	NA		0.507777	0.674456	0.795823	3.46319	3.61025	2.17202	0.367638	-1.44364	0.00855385	0.99849	down	yes
MSTRG.36620		MSTRG.36620.1	NA	NA	NA	NA		3.19783	8.25803	10.1811	16.1558	8.92749	6.26801	0.401111	-1.31793	0.0353164	0.99849	down	yes
MSTRG.4025	Bo2g016470	MSTRG.4025.1	NA	NA	NA	NA		2.2921	0.923965	1.05039	0	0.344206	0.456659	2.44776	1.29146	0.0151007	0.99849	up	yes
MSTRG.4692		MSTRG.4692.1	NA	NA	NA	NA		5.00897	4.59097	4.94262	1.64229	1.70895	0.633093	2.36658	1.2428	0.0343623	0.99849	up	yes
MSTRG.478	Bo1g010520	Bo1g010520.1	NA	NA	NA	NA	Tetratricopeptide repeat (TPR)-like superfamily protein [Source:TAIR;Acc:AT4G32340](projected from arabidopsis_thaliana,AT4G32340)	34.0105	45.8735	49.0518	2.93702	8.25827	8.26477	7.79981	2.96344	0.0145239	0.99849	up	yes
MSTRG.4788	Bo2g053980;Bo2g053970	MSTRG.4788.2;MSTRG.4788.3;MSTRG.4788.1;Bo2g053970.1;Bo2g053980.1	GO:0030247(polysaccharide binding);GO:0006468(protein phosphorylation);GO:0005524(ATP binding);GO:0004672(protein kinase activity);GO:0016021(integral component of membrane);GO:0016020(membrane)	NA	NA	NA		0.730269	0.889381	0.756993	3.00275	2.2391	1.65617	0.488306	-1.03414	0.0148317	0.99849	down	yes
MSTRG.4812	Bo2g055370	Bo2g055370.1	GO:0016829(lyase activity);GO:0015979(photosynthesis);GO:0015977(carbon fixation);GO:0009853(photorespiration);GO:0016984(ribulose-bisphosphate carboxylase activity);GO:0009536(plastid);GO:0009507(chloroplast);GO:0004497(monooxygenase activity);GO:0055114(oxidation-reduction process);GO:0016491(oxidoreductase activity)	00630(Glyoxylate and dicarboxylate metabolism);00710(Carbon fixation in photosynthetic organisms)	K01602	EC:4.1.1.39	Ribulose bisphosphate carboxylase small chain [Source:UniProtKB/TrEMBL;Acc:A0A0D3ANI2]	0.233597	0.145884	0.270508	1.89816	0.490941	0.511097	0.497626	-1.00687	0.0474467	0.99849	down	yes
MSTRG.5059		MSTRG.5059.1	NA	NA	NA	NA		1.8076	1.02566	0.812829	0.122533	0.393813	0.069662	2.16683	1.11558	0.0193392	0.99849	up	yes
MSTRG.5626	Bo2g103280	MSTRG.5626.1;MSTRG.5626.2;MSTRG.5626.3;MSTRG.5626.4;MSTRG.5626.5;MSTRG.5626.7;MSTRG.5626.6;Bo2g103280.1	NA	NA	NA	NA		24.7417	18.0537	8.82771	7.16999	19.4811	15.711	2.25039	1.17017	0.0028884	0.99849	up	yes
MSTRG.5668		MSTRG.5668.1	NA	NA	NA	NA		2.17576	2.32058	2.28566	0.323576	0	0.381868	2.51733	1.33189	0.00734198	0.99849	up	yes
MSTRG.5766		MSTRG.5766.1	NA	NA	NA	NA		1.37081	1.52942	1.36406	0.032376	0.306428	0.097605	2.26038	1.17657	0.00310319	0.99849	up	yes
MSTRG.5784	Bo2g115190	Bo2g115190.1	NA	NA	NA	NA		60.8092	8.58239	1.19267	1.92982	24.2673	33.7911	5.52219	2.46524	0.0227029	0.99849	up	yes
MSTRG.6275		MSTRG.6275.1	NA	NA	NA	NA		2.59573	2.58445	0.699692	0.500782	1.58199	1.54281	2.06944	1.04924	0.0181719	0.99849	up	yes
MSTRG.6403		MSTRG.6403.1	NA	NA	NA	NA		0.037978	0.018694	1.4831	3.06039	0.376154	0	0.358355	-1.48054	0.030151	0.99849	down	yes
MSTRG.6568	Bo2g156070	MSTRG.6568.2;MSTRG.6568.1	NA	NA	NA	NA		2.46751	2.79381	1.57938	0.398081	0.452003	0.00501223	2.68526	1.42506	0.0258461	0.99849	up	yes
MSTRG.6828	Bo2g166170	Bo2g166170.1	GO:0032543(mitochondrial translation);GO:0005739(mitochondrion)	NA	NA	NA	Pentatricopeptide repeat (PPR) superfamily protein [Source:TAIR;Acc:AT5G64320](projected from arabidopsis_thaliana,AT5G64320)	0	0	1.19865	1.77581	0	0	0.477377	-1.0668	0.0235485	0.99849	down	yes
MSTRG.6865	Bo2g167630	MSTRG.6865.1	NA	NA	NA	NA		14.3769	46.7511	51.8703	7.49594	0.060333	0.593055	4.67016	2.22347	0.0432167	0.99849	up	yes
MSTRG.6916	Bo3g001180	MSTRG.6916.1	NA	NA	NA	NA		0	0	0	1.41248	3.45074	3.03542	0.354124	-1.49767	0.0130401	0.99849	down	yes
MSTRG.6975	Bo3g002170	MSTRG.6975.1;Bo3g002170.1	NA	NA	NA	NA		13.357	26.214	59.1147	10.4524	3.66575	2.58703	2.11927	1.08357	0.0181118	0.99849	up	yes
MSTRG.7423	Bo3g009610	MSTRG.7423.1;Bo3g009610.1	NA	NA	NA	NA		9.08519	2.91651	0.370656	1.16407	11.1492	10.2258	2.05227	1.03722	0.00486441	0.99849	up	yes
MSTRG.7438	Bo3g009750	MSTRG.7438.1;MSTRG.7438.2;Bo3g009750.1	NA	NA	NA	NA		9.36951	2.15099	0.0486602	0.74733	6.4881	7.11764	2.51287	1.32934	0.0338469	0.99849	up	yes
MSTRG.7650	Bo3g014030	MSTRG.7650.1;Bo3g014030.1	GO:0016036(cellular response to phosphate starvation)	NA	NA	NA	Uncharacterized protein (Fragment) [Source:UniProtKB/TrEMBL;Acc:A0A0D3B221]	0.254028	1.20387	0.851189	5.5231	2.95104	2.51891	0.278299	-1.84529	0.0109975	0.99849	down	yes
MSTRG.7773		MSTRG.7773.1	NA	NA	NA	NA		0	0.077224	1.68029	4.8878	0.150694	0.669	0.259954	-1.94367	0.0155996	0.99849	down	yes
MSTRG.8007	Bo3g022130	MSTRG.8007.1;Bo3g022130.1	GO:0006468(protein phosphorylation);GO:0005524(ATP binding);GO:0004672(protein kinase activity)	NA	NA	NA		2.69994	0.888301	0	0	1.0861	0.778162	2.40488	1.26596	0.0230936	0.99849	up	yes
MSTRG.8155	Bo3g024670	Bo3g024670.1	GO:0020037(heme binding);GO:0016705(oxidoreductase activity, acting on paired donors, with incorporation or reduction of molecular oxygen);GO:0005506(iron ion binding);GO:0046872(metal ion binding);GO:0004497(monooxygenase activity);GO:0055114(oxidation-reduction process);GO:0016491(oxidoreductase activity)	00360(Phenylalanine metabolism);00130(Ubiquinone and other terpenoid-quinone biosynthesis);00940(Phenylpropanoid biosynthesis);00945(Stilbenoid, diarylheptanoid and gingerol biosynthesis);00941(Flavonoid biosynthesis)	K00487	EC:1.14.13.11		0.150251	0.243574	0.328076	1.64004	4.31693	2.89808	0.385619	-1.37475	0.0364342	0.99849	down	yes
MSTRG.8724	Bo3g036650	MSTRG.8724.1;Bo3g036650.1	GO:0016998(cell wall macromolecule catabolic process);GO:0006032(chitin catabolic process);GO:0008061(chitin binding);GO:0004568(chitinase activity);GO:0005975(carbohydrate metabolic process);GO:0009620(response to fungus)	NA	NA	NA	Chitinase family protein [Source:TAIR;Acc:AT2G43580](projected from arabidopsis_thaliana,AT2G43580)	0.171558	0.794162	0.767722	4.16534	5.80163	4.10913	0.256877	-1.96085	0.0110138	0.99849	down	yes
MSTRG.8846	Bo3g039670	Bo3g039670.1	NA	NA	NA	NA		0	0	4.22638	7.74158	0	0	0.208007	-2.26529	0.0235766	0.99849	down	yes
MSTRG.8941	Bo3g041970	MSTRG.8941.1;Bo3g041970.1	NA	NA	NA	NA		0.027718	0	3.17685	3.24388	0.16865	0.290356	0.336199	-1.57261	0.031044	0.99849	down	yes
MSTRG.9040	Bo3g044370	MSTRG.9040.1	NA	NA	NA	NA		2.42491	0.855275	0.324086	1e-06	0.100547	0.393524	2.56533	1.35914	0.0381564	0.99849	up	yes
MSTRG.9063	Bo3g044790	MSTRG.9063.1;Bo3g044790.1	GO:0016491(oxidoreductase activity);GO:0046872(metal ion binding);GO:0055114(oxidation-reduction process);GO:0002229(defense response to oomycetes);GO:0002239(response to oomycetes);GO:0009617(response to bacterium);GO:0009620(response to fungus);GO:0009751(response to salicylic acid);GO:0010150(leaf senescence);GO:0046244(salicylic acid catabolic process)	NA	NA	NA	2-oxoglutarate (2OG) and Fe(II)-dependent oxygenase superfamily protein [Source:TAIR;Acc:AT4G10500](projected from arabidopsis_thaliana,AT4G10500)	0	0.244127	0.588248	1.73559	0	0.448273	0.495139	-1.01409	0.0425939	0.99849	down	yes
MSTRG.9129	Bo3g047080	MSTRG.9129.1;MSTRG.9129.2;Bo3g047080.1	NA	NA	NA	NA		54.3843	48.3657	28.0725	20.8334	23.5264	21.8105	2.38474	1.25383	0.0206036	0.99849	up	yes
MSTRG.9391	Bo3g055940	Bo3g055940.1	NA	NA	NA	NA		0	0.33697	1.38717	2.26124	0.090601	0	0.469102	-1.09203	0.00901737	0.99849	down	yes
MSTRG.9483	Bo3g060230	MSTRG.9483.1	NA	NA	NA	NA		68.2162	74.9252	117.651	26.6635	34.3792	22.9837	2.55222	1.35175	0.036854	0.99849	up	yes
MSTRG.9757	Bo3g065370	MSTRG.9757.3;MSTRG.9757.4;MSTRG.9757.5;MSTRG.9757.6;MSTRG.9757.10;MSTRG.9757.11;MSTRG.9757.9;MSTRG.9757.8;MSTRG.9757.12;MSTRG.9757.13;MSTRG.9757.15;MSTRG.9757.14;MSTRG.9757.16;MSTRG.9757.17;MSTRG.9757.18;MSTRG.9757.19;Bo3g065370.1	NA	NA	NA	NA		25.6741	18.7848	9.67134	8.82588	14.29	10.1001	2.25589	1.17369	0.0403762	0.99849	up	yes
MSTRG.9823	Bo3g066400	MSTRG.9823.1;Bo3g066400.1	GO:0016310(phosphorylation);GO:0016301(kinase activity);GO:0016740(transferase activity);GO:0006468(protein phosphorylation);GO:0005524(ATP binding);GO:0004674(protein serine/threonine kinase activity);GO:0004672(protein kinase activity);GO:0000166(nucleotide binding);GO:0016021(integral component of membrane);GO:0016020(membrane)	NA	NA	NA		1.94993	2.66002	1.1271	5.4451	9.49369	9.611	0.433552	-1.20572	0.0174011	0.99849	down	yes
MSTRG.9938	Bo3g070140;Bo3g070160	MSTRG.9938.1;MSTRG.9938.2;MSTRG.9938.3;Bo3g070140.1;MSTRG.9938.5;Bo3g070160.1	GO:0055085(transmembrane transport);GO:0006811(ion transport);GO:0034220(ion transmembrane transport);GO:0005216(ion channel activity);GO:0016021(integral component of membrane);GO:0016020(membrane);GO:0016020(membrane)	NA	NA	NA	Uncharacterized protein (Fragment) [Source:UniProtKB/TrEMBL;Acc:A0A0D3BBV4]	6.32007	11.0548	8.84507	23.7389	14.1049	15.3353	0.405466	-1.30235	0.0220553	0.99849	down	yes
MSTRG.9978	Bo3g071980	Bo3g071980.1;MSTRG.9978.2	GO:0006468(protein phosphorylation);GO:0005524(ATP binding);GO:0004672(protein kinase activity)	NA	NA	NA		0.868094	2.06541	1.85486	4.03142	2.03336	3.3532	0.488779	-1.03274	0.0481151	0.99849	down	yes
