# Supplementary material for: Anthocyanin Degrading and Chlorophyll Accumulation Lead to the Formation of Bicolor Leaf in Ornamental Kale
Source: Int J Mol Sci. 2019 Jan 30;20(3):603. doi: 10.3390/ijms20030603 (PMC6387137; doi:10.3390/ijms20030603)
Supplement: Supplementary file 1 [file ijms-20-00603-s001.zip › Supplementary/Table S3.xlsx]

## Sheet: Sheet1
Table S3 Summary of 543 DGEs in S3_S vs. S3_C.
gene_id	gene_name	transcript_id	GO	KEGG	KO_ENTRY	EC	Description	FPKM.S3_S_1	FPKM.S3_S_2	FPKM.S3_S_3	FPKM.S3_C_1	FPKM.S3_C_2	FPKM.S3_C_3	fc	log2(fc)	pval	qval	regulation	significant
Bo1g046400	Bo1g046400	Bo1g046400.1	NA	NA	NA	NA		12.7799	17.026	14.7686	8.66888	6.21426	0	14.5154	3.85951	0.00850132	0.366075	up	yes
Bo2g025060	Bo2g025060	Bo2g025060.1	GO:0006355(regulation of transcription, DNA-templated);GO:0005634(nucleus);GO:0003677(DNA binding)	NA	NA	NA		0	0	0	0.303314	0.27206	1.61071	0.389365	-1.3608	0.00264878	0.345383	down	yes
Bo4g195020	Bo4g195020	Bo4g195020.1	GO:0005975(carbohydrate metabolic process);GO:0004553(hydrolase activity, hydrolyzing O-glycosyl compounds)	00500(Starch and sucrose metabolism);00460(Cyanoamino acid metabolism);00940(Phenylpropanoid biosynthesis)	K01188	EC:3.2.1.21		0	0	0.063182	0.178384	0.124703	1.08385	0.490763	-1.0269	0.000845805	0.345383	down	yes
Bo5g027290	Bo5g027290	Bo5g027290.1	GO:0016491(oxidoreductase activity);GO:0004499(N,N-dimethylaniline monooxygenase activity);GO:0004497(monooxygenase activity);GO:0050660(flavin adenine dinucleotide binding);GO:0055114(oxidation-reduction process);GO:0050661(NADP binding)	NA	NA	NA	Flavin-containing monooxygenase [Source:UniProtKB/TrEMBL;Acc:A0A0D3CBG8]	0.028447	0	0	0.057798	0.06746	1.10958	0.488622	-1.03321	0.00798951	0.351709	down	yes
Bo6g092980	Bo6g092980	Bo6g092980.1	NA	NA	NA	NA	unknown protein; FUNCTIONS IN: molecular_function unknown; INVOLVED IN: biological_process unknown; LOCATED IN: chloroplast; Has 33 Blast hits to 33 proteins in 11 species: Archae - 0; Bacteria - 0; Metazoa - 0; Fungi - 0; Plants - 33; Viruses - 0; /.../Eukaryotes - 0 (source: NCBI BLink). [Source:TAIR;Acc:AT1G71865](projected from arabidopsis_thaliana,AT1G71865)	2.61735	1.78504	2.57475	2.70204	1.16026	7.84497	0.35889	-1.47838	0.015907	0.540924	down	yes
Bo7g108640	CRK21	Bo7g108640.1	GO:0006468(protein phosphorylation);GO:0005524(ATP binding);GO:0004672(protein kinase activity);GO:0005739(mitochondrion)	NA	NA	NA	cysteine-rich RLK (RECEPTOR-like protein kinase) 21 [Source:TAIR;Acc:AT4G23290](projected from arabidopsis_thaliana,AT4G23290)	0	0	0.012849	0.746014	0.224431	1.37281	0.41385	-1.27282	0.00720758	0.345383	down	yes
Bo9g042060	Bo9g042060	Bo9g042060.1	GO:0006952(defense response);GO:0016021(integral component of membrane)	NA	NA	NA		0	0	0.054537	0	0	1.09007	0.492584	-1.02156	0.0044445	0.345383	down	yes
MSTRG.10035	Bo3g074860	MSTRG.10035.1	NA	NA	NA	NA		0.243841	0.271061	0.030732	0.141872	0.768279	3.73203	0.275668	-1.85899	0.0476563	0.920188	down	yes
MSTRG.10151	Bo3g081910	MSTRG.10151.1;Bo3g081910.1	GO:0006730(one-carbon metabolic process);GO:0016787(hydrolase activity);GO:0019510(S-adenosylhomocysteine catabolic process);GO:0004013(adenosylhomocysteinase activity);GO:0051287(NAD binding)	00270(Cysteine and methionine metabolism)	K01251	EC:3.3.1.1	Adenosylhomocysteinase [Source:UniProtKB/TrEMBL;Acc:A0A0D3BCY9]	1.0314	0.832795	1.79008	4.93383	5.02595	4.89566	0.35018	-1.51383	0.014125	0.505942	down	yes
MSTRG.10167	Bo3g082110	Bo3g082110.1	GO:0016787(hydrolase activity);GO:0016161(beta-amylase activity);GO:0000272(polysaccharide catabolic process);GO:0005975(carbohydrate metabolic process);GO:0008152(metabolic process);GO:0016798(hydrolase activity, acting on glycosyl bonds);GO:0102229(amylopectin maltohydrolase activity)	00500(Starch and sucrose metabolism)	K01177	EC:3.2.1.2	Beta-amylase [Source:UniProtKB/TrEMBL;Acc:A0A0D3BD09]	1.04909	0.421956	0.433696	1.39439	1.09603	2.7819	0.437206	-1.19362	0.0382213	0.834058	down	yes
MSTRG.10182	Bo3g083270	MSTRG.10182.1	NA	NA	NA	NA		19.6973	24.566	41.2156	5.42838	2.82858	4.30286	4.62593	2.20974	0.0308682	0.754609	up	yes
MSTRG.1026	Bo1g024440	Bo1g024440.1	NA	NA	NA	NA		1.06592	1.67849	1.05284	0.708241	0.370886	0	2.22528	1.15398	0.0235319	0.665346	up	yes
MSTRG.10387		MSTRG.10387.1	NA	NA	NA	NA		0.042019	0	0	0.15092	0	2.28352	0.314778	-1.66759	0.00500171	0.345383	down	yes
MSTRG.10464	Bo3g093930	MSTRG.10464.1;Bo3g093930.1	GO:0005840(ribosome);GO:0006412(translation);GO:0003735(structural constituent of ribosome);GO:0005622(intracellular);GO:0003723(RNA binding);GO:0015934(large ribosomal subunit)	NA	NA	NA		4.13491	2.94761	3.75556	18.1956	7.69451	39.4132	0.107542	-3.21703	0.00584005	0.345383	down	yes
MSTRG.10467	Bo3g094000	Bo3g094000.1	NA	NA	NA	NA		0.076344	0.255346	0.118874	0	0	1.58441	0.458298	-1.12564	0.0220564	0.642446	down	yes
MSTRG.10520	Bo3g097830	MSTRG.10520.1;Bo3g097830.1	GO:0005524(ATP binding);GO:0006094(gluconeogenesis);GO:0017076(purine nucleotide binding);GO:0004612(phosphoenolpyruvate carboxykinase (ATP) activity);GO:0004611(phosphoenolpyruvate carboxykinase activity)	00010(Glycolysis / Gluconeogenesis);00020(Citrate cycle (TCA cycle));00620(Pyruvate metabolism);00710(Carbon fixation in photosynthetic organisms)	K01610	EC:4.1.1.49		0.117673	0.099812	0.297432	0.254339	1.5535	4.96979	0.210859	-2.24565	0.039049	0.840911	down	yes
MSTRG.10611	Bo3g100860;Bo3g100870	MSTRG.10611.1;Bo3g100860.1;MSTRG.10611.3;Bo3g100870.1	GO:0043565(sequence-specific DNA binding);GO:0003700(transcription factor activity, sequence-specific DNA binding);GO:0006355(regulation of transcription, DNA-templated);GO:0005634(nucleus);GO:0006351(transcription, DNA-templated);GO:0003677(DNA binding);GO:0048731(system development)	NA	NA	NA		1.77247	0.718697	1.33564	0.441644	1.25204	23.8165	0.0993149	-3.33185	0.0267091	0.7071	down	yes
MSTRG.10741	Bo3g104700	MSTRG.10741.1;Bo3g104700.1	GO:0016787(hydrolase activity);GO:0016021(integral component of membrane);GO:0016020(membrane)	NA	NA	NA		25.5849	9.99378	27.5311	26.5057	14.7924	120.248	0.153331	-2.70528	0.0213556	0.631989	down	yes
MSTRG.10961	Bo3g115080	Bo3g115080.1	GO:0005509(calcium ion binding)	NA	NA	NA		0	0.151794	0.330176	0	0	2.45721	0.333709	-1.58334	0.00419825	0.345383	down	yes
MSTRG.11011	Bo3g122200	Bo3g122200.1	GO:0006355(regulation of transcription, DNA-templated);GO:0005634(nucleus);GO:0006351(transcription, DNA-templated);GO:0003677(DNA binding)	NA	NA	NA		0.891726	0.901032	1.64276	0.816624	0.452686	3.10242	0.492702	-1.02121	0.00146654	0.345383	down	yes
MSTRG.11039	Bo3g125020	Bo3g125020.1	GO:0006855(drug transmembrane transport);GO:0015297(antiporter activity);GO:0015238(drug transmembrane transporter activity);GO:0055085(transmembrane transport);GO:0016021(integral component of membrane);GO:0016020(membrane);GO:0009611(response to wounding)	NA	NA	NA	MATE efflux family protein [Source:TAIR;Acc:AT1G66760](projected from arabidopsis_thaliana,AT1G66760)	3.32465	2.4026	3.86352	0.184916	0	0.946176	2.05467	1.03891	0.0103692	0.416395	up	yes
MSTRG.1107	Bo1g028410	MSTRG.1107.1;Bo1g028410.1	GO:0016311(dephosphorylation);GO:0005992(trehalose biosynthetic process);GO:0004805(trehalose-phosphatase activity);GO:0003824(catalytic activity);GO:0016787(hydrolase activity)	00500(Starch and sucrose metabolism)	K01087	EC:3.1.3.12	Trehalose 6-phosphate phosphatase [Source:UniProtKB/TrEMBL;Acc:A0A0D3A575]	1.21352	0.83623	1.44383	1.29249	1.18886	3.60155	0.46006	-1.1201	0.0040422	0.345383	down	yes
MSTRG.11256	Bo3g138370	Bo3g138370.1	GO:0016021(integral component of membrane);GO:0016020(membrane)	00600(Sphingolipid metabolism)	K04710	EC:2.3.1.24		0.94284	0.924363	1.68844	0.783583	0.83797	3.36311	0.482895	-1.05022	0.0081255	0.356606	down	yes
MSTRG.1129	Bo1g031780	MSTRG.1129.1;MSTRG.1129.2;MSTRG.1129.3;Bo1g031780.1	GO:0005819(spindle);GO:0060236(regulation of mitotic spindle organization);GO:0032147(activation of protein kinase activity);GO:0005874(microtubule)	NA	NA	NA		1.98476	1.42962	1.37952	14.3285	14.557	6.18692	0.359243	-1.47697	0.00348564	0.345383	down	yes
MSTRG.11295	Bo3g139950	MSTRG.11295.1;MSTRG.11295.2	NA	NA	NA	NA		2.54596	3.47855	1.9452	1.49059	1.82585	0.861778	2.0331	1.02368	0.0213534	0.631989	up	yes
MSTRG.11399		MSTRG.11399.1	NA	NA	NA	NA		0	0	1.06339	0	0	1.91383	0.402651	-1.3124	0.043995	0.886648	down	yes
MSTRG.11423		MSTRG.11423.1;MSTRG.11423.2	NA	NA	NA	NA		0	0	0.520455	0	0	1.44434	0.451995	-1.14562	0.0106713	0.423546	down	yes
MSTRG.11455	Bo3g146330	Bo3g146330.1	GO:0006468(protein phosphorylation);GO:0005524(ATP binding);GO:0004672(protein kinase activity);GO:0016021(integral component of membrane);GO:0016020(membrane)	NA	NA	NA		0	0	2.32898	0	0	5.33483	0.2062	-2.27788	0.0381323	0.832902	down	yes
MSTRG.1150	Bo1g033110	MSTRG.1150.1	NA	NA	NA	NA		0.040123	0.06559	1.28269	4.4371	13.1783	19.6168	0.0657697	-3.92643	0.021433	0.632477	down	yes
MSTRG.11748	Bo3g157170	MSTRG.11748.1;MSTRG.11748.3	NA	NA	NA	NA		0.889607	1.10503	0.675355	1.73692	1.71456	3.54745	0.421844	-1.24522	0.0158194	0.540924	down	yes
MSTRG.11786	Bo3g161970	Bo3g161970.1	NA	NA	NA	NA		0	0.072002	0.056841	0	0.117168	1.23652	0.479043	-1.06177	0.0154706	0.531753	down	yes
MSTRG.11990	Bo3g170960	MSTRG.11990.1;MSTRG.11990.2;MSTRG.11990.3;Bo3g170960.1	NA	NA	NA	NA		4.48647	2.02705	6.78819	3.3167	2.62912	17.5021	0.252347	-1.98652	0.0231862	0.659906	down	yes
MSTRG.12038	Bo3g173640	MSTRG.12038.1;Bo3g173640.1	GO:0043565(sequence-specific DNA binding);GO:0003700(transcription factor activity, sequence-specific DNA binding);GO:0006355(regulation of transcription, DNA-templated);GO:0005634(nucleus);GO:0006351(transcription, DNA-templated);GO:0003677(DNA binding)	NA	NA	NA		1.71255	1.9719	1.00187	6.09931	10.546	35.7056	0.0788738	-3.66431	0.0145574	0.513126	down	yes
MSTRG.1215	Bo1g037110	MSTRG.1215.1;Bo1g037110.1	GO:0055085(transmembrane transport);GO:0016021(integral component of membrane);GO:0015299(solute:proton antiporter activity);GO:1902600(hydrogen ion transmembrane transport);GO:0006812(cation transport);GO:0016020(membrane)	NA	NA	NA		0	0.022882	0.072255	0.0675276	0.8399	4.78491	0.193061	-2.37287	0.0268112	0.7071	down	yes
MSTRG.12156	Bo3g178420	MSTRG.12156.1;MSTRG.12156.2;Bo3g178420.1	NA	NA	NA	NA		2.58573	2.22378	2.31279	3.14278	3.24009	9.8938	0.319119	-1.64783	0.00662733	0.345383	down	yes
MSTRG.12219	Bo3g181460	MSTRG.12219.1;MSTRG.12219.2;MSTRG.12219.3;Bo3g181460.1	GO:0004571(mannosyl-oligosaccharide 1,2-alpha-mannosidase activity);GO:0016787(hydrolase activity);GO:0005509(calcium ion binding);GO:0008152(metabolic process);GO:0016798(hydrolase activity, acting on glycosyl bonds);GO:0016021(integral component of membrane);GO:0016020(membrane)	00510(N-Glycan biosynthesis);04141(Protein processing in endoplasmic reticulum)	K01230	EC:3.2.1.113	alpha-1,2-Mannosidase [Source:UniProtKB/TrEMBL;Acc:A0A0D3BMQ9]	17.4367	17.0591	24.5033	15.7508	17.1225	40.9888	0.476121	-1.0706	0.012286	0.464664	down	yes
MSTRG.12242	Bo3g182800	Bo3g182800.1	NA	NA	NA	NA		1.15897	1.53378	0.635389	0.066866	0.09742	0	2.19442	1.13384	0.0273157	0.711343	up	yes
MSTRG.12271	Bo3g184360	Bo3g184360.1	GO:0016788(hydrolase activity, acting on ester bonds)	NA	NA	NA		0.072672	0.107924	0.119401	8.29491	23.5069	96.901	0.0128758	-6.2792	0.00683469	0.345383	down	yes
MSTRG.12350	BRL1	MSTRG.12350.1	NA	NA	NA	NA		0.00578	0	0.006195	0	0	1.27104	0.451524	-1.14712	0.00758515	0.345383	down	yes
MSTRG.1239	Bo1g037440	Bo1g037440.1	NA	NA	NA	NA		0	0	0	0	0	5.71555	0.156587	-2.67496	0.00774193	0.345383	down	yes
MSTRG.12491	Bo4g009350	MSTRG.12491.1	NA	NA	NA	NA		1.67986	0.404002	2.95115	0.05039	0	6.30326	0.31601	-1.66196	0.0499318	0.935986	down	yes
MSTRG.1257	Bo1g037830	Bo1g037830.1	NA	NA	NA	NA		0	0	0	0	0	3.28235	0.242659	-2.043	0.00774193	0.345383	down	yes
MSTRG.12613	Bo4g018490	Bo4g018490.1	GO:0006355(regulation of transcription, DNA-templated);GO:0005634(nucleus);GO:0006351(transcription, DNA-templated);GO:0003677(DNA binding)	NA	NA	NA		0.048631	0.208219	0.057653	0.598938	1.01261	2.75409	0.309073	-1.69398	0.0131794	0.486467	down	yes
MSTRG.12677	Bo4g021480	Bo4g021480.1	NA	NA	NA	NA		0	0.366028	0	0.354134	0.734461	3.16358	0.287118	-1.80029	0.0309701	0.755534	down	yes
MSTRG.12694	Bo4g021730	Bo4g021730.1	GO:0005975(carbohydrate metabolic process);GO:0004553(hydrolase activity, hydrolyzing O-glycosyl compounds)	00500(Starch and sucrose metabolism);00460(Cyanoamino acid metabolism);00940(Phenylpropanoid biosynthesis)	K01188	EC:3.2.1.21		0	0	0	1.08697	0.270538	2.35182	0.290258	-1.78459	0.00753667	0.345383	down	yes
MSTRG.12723	Bo4g024130	MSTRG.12723.1;Bo4g024130.1	GO:0006468(protein phosphorylation);GO:0005524(ATP binding);GO:0004672(protein kinase activity)	NA	NA	NA		3.33904	5.517	5.55057	0.830482	0.355097	0.751578	3.07917	1.62254	0.0205051	0.618854	up	yes
MSTRG.12967	ATEXPA3	Bo4g030310.1	GO:0005576(extracellular region);GO:0005618(cell wall);GO:0009664(plant-type cell wall organization);GO:0016020(membrane);GO:0006949(syncytium formation);GO:0010114(response to red light)	NA	NA	NA	Barwin-like endoglucanases superfamily protein [Source:TAIR;Acc:AT2G37640](projected from arabidopsis_thaliana,AT2G37640)	10.643	10.8513	23.3363	0.62262	0.449627	3.58648	2.97774	1.57422	0.0234576	0.665103	up	yes
MSTRG.12983	Bo4g030560	Bo4g030560.1	GO:0046856(phosphatidylinositol dephosphorylation);GO:0016787(hydrolase activity)	NA	NA	NA		0.026834	0.061346	0	0.599895	0.393482	2.82643	0.273978	-1.86787	0.00285091	0.345383	down	yes
MSTRG.13005		MSTRG.13005.1	NA	NA	NA	NA		0	0	0	0.71075	0	1.11078	0.456221	-1.13219	0.0363828	0.813897	down	yes
MSTRG.13006	Bo4g030990;Bo4g031000	MSTRG.13006.1;MSTRG.13006.2;MSTRG.13006.3;MSTRG.13006.4;Bo4g030990.1;Bo4g031000.1	GO:0008152(metabolic process);GO:0016740(transferase activity);GO:0016757(transferase activity, transferring glycosyl groups);GO:0016758(transferase activity, transferring hexosyl groups);GO:0016758(transferase activity, transferring hexosyl groups)	NA	NA	NA	Glycosyltransferase [Source:UniProtKB/TrEMBL;Acc:A0A0D3BRC3];Glycosyltransferase [Source:UniProtKB/TrEMBL;Acc:A0A0D3BRC4]	42.0308	34.9385	30.4541	46.1633	52.982	87.4561	0.438474	-1.18944	0.0380573	0.832159	down	yes
MSTRG.13117	Bo4g038620	MSTRG.13117.1	NA	NA	NA	NA		0.688053	0.734009	1.41453	2.89679	3.9564	5.90708	0.272975	-1.87316	0.00766581	0.345383	down	yes
MSTRG.13425		MSTRG.13425.1	NA	NA	NA	NA		15.217	6.25471	6.79122	89.3731	80.8497	44.5238	0.217871	-2.19846	0.0334652	0.779105	down	yes
MSTRG.1347	Bo1g039650	Bo1g039650.1	NA	NA	NA	NA	unknown protein; EXPRESSED IN: cultured cell; BEST Arabidopsis thaliana protein match is: unknown protein (TAIR:AT3G48860.2); Has 14837 Blast hits to 10961 proteins in 1163 species: Archae - 189; Bacteria - 1924; Metazoa - 7665; Fungi - 1127; Plants /.../; Viruses - 80; Other Eukaryotes - 3199 (source: NCBI BLink). [Source:TAIR;Acc:AT4G25070](projected from arabidopsis_thaliana,AT4G25070)	0.042692	0.057386	0.067446	0.8878	2.72623	2.42379	0.330092	-1.59906	0.0469695	0.915874	down	yes
MSTRG.13499		MSTRG.13499.1	NA	NA	NA	NA		0.043243	0.035781	0.363801	0.868227	0.367461	1.51791	0.426278	-1.23014	0.00766016	0.345383	down	yes
MSTRG.13772	Bo4g081260	MSTRG.13772.1;Bo4g081260.1	GO:0005840(ribosome);GO:0006412(translation);GO:0003735(structural constituent of ribosome);GO:0005622(intracellular)	NA	NA	NA		0.628624	0.099132	0.550452	0.483121	0.460023	2.64196	0.385281	-1.37602	0.0173836	0.566297	down	yes
MSTRG.13780		MSTRG.13780.1	NA	NA	NA	NA		0	0.106874	0	0	0	1.98441	0.359671	-1.47525	0.0136329	0.49524	down	yes
MSTRG.13862		MSTRG.13862.1	NA	NA	NA	NA		0.329169	0.139415	0.294397	0.486784	0.426285	2.79184	0.334404	-1.58033	0.00371421	0.345383	down	yes
MSTRG.13863	Bo4g092630	MSTRG.13863.1;Bo4g092630.1	GO:0043565(sequence-specific DNA binding);GO:0003700(transcription factor activity, sequence-specific DNA binding);GO:0006355(regulation of transcription, DNA-templated);GO:0005634(nucleus);GO:0006351(transcription, DNA-templated);GO:0003677(DNA binding)	NA	NA	NA		0.084464	0.087888	0.023127	0.405177	1.84165	7.03769	0.148149	-2.75488	0.0302368	0.744791	down	yes
MSTRG.14023	Bo4g101390;Bo4g101400	MSTRG.14023.1;MSTRG.14023.2;Bo4g101390.1	NA	NA	NA	NA		0.326911	0.466406	0	2.97736	5.30077	3.31189	0.316835	-1.6582	0.0202806	0.615666	down	yes
MSTRG.14033	Bo4g101520	MSTRG.14033.1;Bo4g101520.1	NA	NA	NA	NA		0.416774	0	0	0	0	2.65218	0.326281	-1.61581	0.0393225	0.84319	down	yes
MSTRG.14080	Bo4g106200	Bo4g106200.1	GO:0016021(integral component of membrane);GO:0016020(membrane)	NA	NA	NA		0	0.105405	0.077487	0.429866	0.244236	2.71088	0.288713	-1.79229	0.00234995	0.345383	down	yes
MSTRG.14082	Bo4g106230	MSTRG.14082.1;Bo4g106230.1	GO:0005975(carbohydrate metabolic process);GO:0004553(hydrolase activity, hydrolyzing O-glycosyl compounds)	00500(Starch and sucrose metabolism);00460(Cyanoamino acid metabolism);00940(Phenylpropanoid biosynthesis)	K01188	EC:3.2.1.21		0	0	0.020477	1.332	9.33506	38.0657	0.031205	-5.00208	0.0314743	0.759714	down	yes
MSTRG.14105		MSTRG.14105.1	NA	NA	NA	NA		0	0	0.437503	0	0	5.21399	0.180384	-2.47085	0.00204073	0.345383	down	yes
MSTRG.14138	Bo4g108240	MSTRG.14138.1;MSTRG.14138.2	NA	NA	NA	NA		8.68809	14.5851	13.3607	1.81661	1.06877	3.84442	2.58698	1.37127	0.0290344	0.733502	up	yes
MSTRG.14194	Bo4g111420	MSTRG.14194.1	NA	NA	NA	NA		0.645605	0.59605	0.83755	4.96166	19.147	22.0017	0.0823904	-3.60138	0.0291283	0.734218	down	yes
MSTRG.1429	Bo1g041860	Bo1g041860.1	NA	NA	NA	NA		0	0	0.080649	0.574412	0.353715	1.49314	0.406776	-1.29769	0.000125009	0.323226	down	yes
MSTRG.14358	Bo4g120080	Bo4g120080.1	GO:0000287(magnesium ion binding);GO:0016311(dephosphorylation);GO:0005986(sucrose biosynthetic process);GO:0050307(sucrose-phosphate phosphatase activity)	00500(Starch and sucrose metabolism)	K07024	EC:3.1.3.24		0.160219	0.139329	0.067452	0.221977	0.785718	2.45089	0.348301	-1.52159	0.0351081	0.802862	down	yes
MSTRG.14371	Bo4g120300	Bo4g120300.1	NA	NA	NA	NA		0	0	0.29835	1.3817	1.22138	4.58717	0.190871	-2.38933	8.59673e-05	0.323226	down	yes
MSTRG.14399	Bo4g120620	MSTRG.14399.1;Bo4g120620.1	GO:0016740(transferase activity);GO:0008146(sulfotransferase activity)	NA	NA	NA	Sulfotransferase [Source:UniProtKB/TrEMBL;Acc:A0A0D3BYA2]	0.37822	1.82383	1.20987	2.6474	2.93167	11.6426	0.166093	-2.58993	0.0181778	0.580527	down	yes
MSTRG.14502	Bo4g127140	Bo4g127140.1	GO:0016021(integral component of membrane);GO:0004506(squalene monooxygenase activity);GO:0050660(flavin adenine dinucleotide binding);GO:0055114(oxidation-reduction process)	00100(Steroid biosynthesis);00909(Sesquiterpenoid and triterpenoid biosynthesis)	K00511	EC:1.14.14.17		0.143219	0.078498	0	7.57474	1.53156	26.98	0.0364025	-4.77982	0.00706944	0.345383	down	yes
MSTRG.14525	Bo4g129520	MSTRG.14525.1	NA	NA	NA	NA		6.09801	3.73616	4.12445	2.68487	0.815765	0.215597	4.27117	2.09463	0.0463299	0.910045	up	yes
MSTRG.14593	Bo4g133170	MSTRG.14593.1;Bo4g133170.1	GO:0009627(systemic acquired resistance);GO:0009751(response to salicylic acid);GO:0012501(programmed cell death);GO:0048046(apoplast)	NA	NA	NA		0.118757	0	0	0.255682	0.009086	1.5155	0.416326	-1.26421	0.00888524	0.375832	down	yes
MSTRG.14662	Bo4g136390	Bo4g136390.1	GO:0016788(hydrolase activity, acting on ester bonds)	NA	NA	NA		1.64758	2.45932	1.49417	0.0863	0.419564	0.029631	2.89875	1.53543	0.00982093	0.403186	up	yes
MSTRG.14728	Bo4g137440	Bo4g137440.1	GO:0006562(proline catabolic process);GO:0004657(proline dehydrogenase activity);GO:0055114(oxidation-reduction process);GO:0016491(oxidoreductase activity);GO:0006560(proline metabolic process);GO:0006970(response to osmotic stress);GO:0009414(response to water deprivation);GO:0005739(mitochondrion)	00330(Arginine and proline metabolism)	K00318	EC:1.5.-.-	Methylenetetrahydrofolate reductase family protein [Source:TAIR;Acc:AT5G38710](projected from arabidopsis_thaliana,AT5G38710)	0	0	0	0.095497	0.20591	3.56795	0.229093	-2.126	0.00850215	0.366075	down	yes
MSTRG.14764	Bo4g139030	MSTRG.14764.1	NA	NA	NA	NA		1.40792	1.46062	1.66573	0	0	0	2.47486	1.30734	0.000350723	0.345383	up	yes
MSTRG.14839	Bo4g140500	Bo4g140500.1	GO:0016021(integral component of membrane);GO:0016020(membrane)	NA	NA	NA		0.64267	2.59616	0.876307	5.60208	8.32246	15.6287	0.147397	-2.76222	0.0297757	0.741886	down	yes
MSTRG.14863	Bo4g140830	Bo4g140830.1	GO:0006629(lipid metabolic process);GO:0008081(phosphoric diester hydrolase activity)	NA	NA	NA		0.032742	0	0.114778	0.098598	0.493473	2.2796	0.332433	-1.58886	0.0186245	0.586393	down	yes
MSTRG.14894	YLS5	MSTRG.14894.2;MSTRG.14894.1	NA	NA	NA	NA		0.439279	0.250679	0.180452	3.85915	5.68949	5.31748	0.214265	-2.22253	0.00373232	0.345383	down	yes
MSTRG.14895	Bo4g142300	Bo4g142300.1	GO:0005742(mitochondrial outer membrane translocase complex);GO:0030150(protein import into mitochondrial matrix)	NA	NA	NA	Mitochondrial outer membrane translocase complex, subunit Tom7 [Source:TAIR;Acc:AT5G41685](projected from arabidopsis_thaliana,AT5G41685)	0	0	0	0	0	1.95982	0.347678	-1.52418	0.00774193	0.345383	down	yes
MSTRG.14911	Bo4g142630	MSTRG.14911.1;MSTRG.14911.2;MSTRG.14911.3;Bo4g142630.1	NA	NA	NA	NA		0.0333736	0	0.817698	0.913159	2.02911	9.60792	0.115611	-3.11265	0.0103314	0.416395	down	yes
MSTRG.14912	Bo4g142650	MSTRG.14912.1;Bo4g142650.1	NA	NA	NA	NA		1.10224	0.119439	0.773209	1.51856	0.303568	3.93875	0.307044	-1.70348	0.048982	0.931204	down	yes
MSTRG.14924	Bo4g143770	MSTRG.14924.1	NA	NA	NA	NA		0	0	0	0	0	1.55462	0.401261	-1.31739	0.00774193	0.345383	down	yes
MSTRG.14937	Bo4g143990	Bo4g143990.1	GO:0006468(protein phosphorylation);GO:0005524(ATP binding);GO:0004672(protein kinase activity);GO:0016021(integral component of membrane);GO:0016020(membrane)	NA	NA	NA		0.490144	0.661982	1.84699	0.663496	0.15207	2.58415	0.48466	-1.04495	0.044247	0.887589	down	yes
MSTRG.14959	Bo4g145540	MSTRG.14959.1;MSTRG.14959.2;Bo4g145540.1	GO:0045454(cell redox homeostasis);GO:0015035(protein disulfide oxidoreductase activity);GO:0009055(electron carrier activity);GO:0055114(oxidation-reduction process);GO:0005623(cell);GO:0022900(electron transport chain)	NA	NA	NA		4.63174	4.24445	5.05363	4.2813	5.86628	12.597	0.426713	-1.22866	0.0243389	0.677357	down	yes
MSTRG.15009	Bo4g148210	Bo4g148210.1	GO:0043565(sequence-specific DNA binding);GO:0003700(transcription factor activity, sequence-specific DNA binding);GO:0006355(regulation of transcription, DNA-templated);GO:0005634(nucleus);GO:0006351(transcription, DNA-templated);GO:0003677(DNA binding)	NA	NA	NA		0	0	0	0	0	1.83174	0.362979	-1.46204	0.00774193	0.345383	down	yes
MSTRG.15032	Bo4g149600	Bo4g149600.1	GO:0020037(heme binding);GO:0005576(extracellular region);GO:0046872(metal ion binding);GO:0042744(hydrogen peroxide catabolic process);GO:0006979(response to oxidative stress);GO:0004601(peroxidase activity);GO:0098869(cellular oxidant detoxification);GO:0055114(oxidation-reduction process);GO:0016491(oxidoreductase activity)	00940(Phenylpropanoid biosynthesis)	K00430	EC:1.11.1.7	Peroxidase [Source:UniProtKB/TrEMBL;Acc:A0A0D3C169]	0.18077	0.123931	0.244683	0.068481	0.101172	1.95172	0.407473	-1.29522	0.00675215	0.345383	down	yes
MSTRG.15069	Bo4g151370	MSTRG.15069.1	NA	NA	NA	NA		0.433341	0.571101	1.15686	1.32815	2.32217	4.48047	0.307959	-1.69919	0.0198847	0.608362	down	yes
MSTRG.15153	Bo4g154720	MSTRG.15153.1	NA	NA	NA	NA		1.91109	2.449	2.10876	3.46981	3.97191	5.75497	0.476989	-1.06797	0.00999855	0.407377	down	yes
MSTRG.15186	Bo4g157490	Bo4g157490.1	NA	00514(Other types of O-glycan biosynthesis)	K20782	EC:2.4.2.58		0.587507	0.719513	1.31022	0.457972	0.922471	2.97614	0.463837	-1.10831	0.0418929	0.86762	down	yes
MSTRG.15212	AtRLP32	Bo4g158850.1	GO:0016021(integral component of membrane);GO:0016020(membrane)	NA	NA	NA	receptor like protein 32 [Source:Projected from Arabidopsis thaliana (AT3G05650) TAIR;Acc:AT3G05650]	0.231576	0.284597	0.223112	0.313532	0.223819	2.48464	0.366468	-1.44824	0.00724445	0.345383	down	yes
MSTRG.15317	Bo4g165260	Bo4g165260.1	NA	NA	NA	NA		2.42855	2.64614	6.36529	4.14239	7.10496	23.5761	0.177749	-2.49209	0.02416	0.674251	down	yes
MSTRG.15328	Bo4g165440	MSTRG.15328.1;MSTRG.15328.2;Bo4g165440.1	NA	NA	NA	NA		1.0478	0.60011	1.08248	3.12863	3.20878	3.38732	0.424134	-1.23741	0.0079463	0.350883	down	yes
MSTRG.15338	Bo4g166650	Bo4g166650.1	GO:0045735(nutrient reservoir activity)	NA	NA	NA		3.88922	0.744056	0.887893	41.0703	42.6428	14.162	0.172977	-2.53135	0.0406224	0.857658	down	yes
MSTRG.15349		MSTRG.15349.1	NA	NA	NA	NA		0.064776	0.088522	0	0.072385	0.116361	1.65568	0.411051	-1.28261	0.0153447	0.529278	down	yes
MSTRG.15372	Bo4g169300	Bo4g169300.1;MSTRG.15372.1	GO:0055114(oxidation-reduction process);GO:0016491(oxidoreductase activity)	00960(Tropane, piperidine and pyridine alkaloid biosynthesis)	K08081	EC:1.1.1.206		1.5537	3.36944	3.30583	14.2606	18.7286	48.8186	0.0741209	-3.75397	0.0044581	0.345383	down	yes
MSTRG.15385	Bo4g169530	MSTRG.15385.1;Bo4g169530.1	NA	NA	NA	NA		0.0530176	0	0	0.159173	0.119895	3.34353	0.242765	-2.04237	0.00645064	0.345383	down	yes
MSTRG.15417	Bo4g173220	MSTRG.15417.1	NA	NA	NA	NA		0.370367	0	0.415446	1.15566	0.050309	3.77771	0.244106	-2.03442	0.0144834	0.511524	down	yes
MSTRG.15427	Bo4g173280	Bo4g173280.1	NA	NA	NA	NA		1.14282	1.10805	1.23864	1.86371	2.27479	5.73809	0.329206	-1.60294	0.00504904	0.345383	down	yes
MSTRG.15471	Bo4g176050	MSTRG.15471.1;Bo4g176050.1	GO:0005524(ATP binding);GO:0000166(nucleotide binding)	03040(Spliceosome);04141(Protein processing in endoplasmic reticulum);04144(Endocytosis)	K03283	NA		9.57024	19.6386	7.84499	4.2058	3.19181	2.39662	3.86019	1.94867	0.0470529	0.91593	up	yes
MSTRG.15564	ATVAMP723	Bo4g181640.1	GO:0016021(integral component of membrane);GO:0016020(membrane);GO:0016192(vesicle-mediated transport)	NA	NA	NA	vesicle-associated membrane protein 723 [Source:TAIR;Acc:AT2G33110](projected from arabidopsis_thaliana,AT2G33110)	0	0	0	0.341097	0.237302	1.59513	0.389575	-1.36003	0.00191099	0.345383	down	yes
MSTRG.15625	Bo4g182630;Bo4g182640	MSTRG.15625.1;Bo4g182630.1;Bo4g182640.1	GO:0016151(nickel cation binding);GO:0006807(nitrogen compound metabolic process);GO:0003924(GTPase activity);GO:0005840(ribosome);GO:0006412(translation);GO:0003735(structural constituent of ribosome);GO:0030529(intracellular ribonucleoprotein complex)	03010(Ribosome)	K02882	NA	60S ribosomal protein L18a [Source:UniProtKB/TrEMBL;Acc:A0A0D3C446]	47.4335	38.1056	40.1496	23.8101	15.9326	16.8693	2.31555	1.21135	0.0302546	0.744804	up	yes
MSTRG.15718	Bo4g186370	MSTRG.15718.1;Bo4g186370.1	GO:0016491(oxidoreductase activity);GO:0046872(metal ion binding);GO:0055114(oxidation-reduction process)	NA	NA	NA		0.150571	0.377311	0.552387	0.929368	1.61919	3.44091	0.308751	-1.69548	0.0135393	0.493878	down	yes
MSTRG.15789	Bo4g187450	Bo4g187450.1	NA	NA	NA	NA		0	0	0	0.127404	0.594976	1.55773	0.410847	-1.28333	0.0311364	0.756601	down	yes
MSTRG.15798	Bo4g187590	Bo4g187590.1	GO:0020037(heme binding);GO:0005576(extracellular region);GO:0046872(metal ion binding);GO:0042744(hydrogen peroxide catabolic process);GO:0006979(response to oxidative stress);GO:0004601(peroxidase activity);GO:0098869(cellular oxidant detoxification);GO:0055114(oxidation-reduction process);GO:0016491(oxidoreductase activity)	00940(Phenylpropanoid biosynthesis)	K00430	EC:1.11.1.7	Peroxidase [Source:UniProtKB/TrEMBL;Acc:A0A0D3C4Z3]	0	0	0	4.26173	0.563819	6.01769	0.13021	-2.94108	0.0266781	0.7071	down	yes
MSTRG.15819	Bo4g187910	MSTRG.15819.1	NA	NA	NA	NA		0.347398	0.326498	1.17328	2.37012	2.91915	6.15327	0.210767	-2.24628	0.00588404	0.345383	down	yes
MSTRG.15826	Bo4g188000	Bo4g188000.1	GO:0006952(defense response);GO:0016021(integral component of membrane);GO:0009607(response to biotic stimulus);GO:0005516(calmodulin binding);GO:0016020(membrane)	NA	NA	NA	MLO-like protein [Source:UniProtKB/TrEMBL;Acc:A0A0D3C534]	0.114107	0.377643	0	2.50664	1.80127	11.8911	0.0940359	-3.41065	0.0046691	0.345383	down	yes
MSTRG.15911	Bo4g190390	Bo4g190390.1	GO:0043565(sequence-specific DNA binding);GO:0003700(transcription factor activity, sequence-specific DNA binding);GO:0006355(regulation of transcription, DNA-templated);GO:0005634(nucleus);GO:0006351(transcription, DNA-templated);GO:0003677(DNA binding)	NA	NA	NA		0.764038	0.201398	0.73311	1.05086	1.41654	5.08252	0.257211	-1.95897	0.0116411	0.447319	down	yes
MSTRG.15930	ATCAMBP25	MSTRG.15930.1	NA	NA	NA	NA		0	0	0	0.003074	0	2.46754	0.297916	-1.74702	0.0076164	0.345383	down	yes
MSTRG.1595	Bo1g051240	MSTRG.1595.1	NA	NA	NA	NA		0	0	0	1.0644	0.937034	2.25007	0.3098	-1.69059	0.000326435	0.345383	down	yes
MSTRG.15962	Bo4g191130	MSTRG.15962.1	NA	NA	NA	NA		0	0	0	0	0	1.24586	0.454878	-1.13645	0.00774193	0.345383	down	yes
MSTRG.16037		MSTRG.16037.1	NA	NA	NA	NA		208.687	81.9514	300.949	5.05336	0.943822	16.9502	7.98943	2.99809	0.0425717	0.875932	up	yes
MSTRG.16121	Bo4g196020	Bo4g196020.1	GO:0016021(integral component of membrane);GO:0016020(membrane)	NA	NA	NA		0.031716	0.046105	0.45477	0.184844	0.264492	1.45789	0.460501	-1.11873	0.0101155	0.411365	down	yes
MSTRG.16170	Bo4g198720	MSTRG.16170.1	NA	NA	NA	NA		0	0	0	0	0	1.28003	0.44824	-1.15766	0.00774193	0.345383	down	yes
MSTRG.16175	Bo4g199750	Bo4g199750.1	GO:0043086(negative regulation of catalytic activity);GO:0004857(enzyme inhibitor activity)	NA	NA	NA		0	0	0	0	0	1.76099	0.372033	-1.4265	0.00774193	0.345383	down	yes
MSTRG.16192	Bo5g001070	Bo5g001070.1	GO:0016567(protein ubiquitination);GO:0004842(ubiquitin-protein transferase activity)	NA	NA	NA		0.829892	1.07179	1.68866	1.08096	3.93348	16.1484	0.13653	-2.87271	0.0375307	0.82398	down	yes
MSTRG.16257	Bo5g002930	MSTRG.16257.1;Bo5g002930.1	GO:0006355(regulation of transcription, DNA-templated);GO:0005634(nucleus);GO:0006351(transcription, DNA-templated);GO:0003677(DNA binding)	NA	NA	NA		0.528887	0.855364	0.847055	0.358076	0.289564	3.15259	0.423361	-1.24004	0.0114817	0.443163	down	yes
MSTRG.16271	Bo5g003170	Bo5g003170.1;MSTRG.16271.2	GO:0005525(GTP binding);GO:0000166(nucleotide binding)	NA	NA	NA		0.0239187	0	0	0	0	1.44504	0.417522	-1.26008	0.00890043	0.376106	down	yes
MSTRG.16362	Bo5g004490	MSTRG.16362.1;Bo5g004490.1	GO:0016491(oxidoreductase activity);GO:0046872(metal ion binding);GO:0055114(oxidation-reduction process)	NA	NA	NA		0.031109	0	1.35407	1.64817	8.91092	37.4264	0.0367403	-4.76649	0.0281172	0.723416	down	yes
MSTRG.16363	Bo5g004500	Bo5g004500.1;MSTRG.16363.2	GO:0016491(oxidoreductase activity);GO:0046872(metal ion binding);GO:0055114(oxidation-reduction process)	NA	NA	NA		0	0	0.267969	0.27782	0.649264	7.17815	0.136863	-2.8692	0.00617561	0.345383	down	yes
MSTRG.16414	Bo5g005160	Bo5g005160.1	NA	NA	NA	NA		0.201867	0	0.023498	0.044253	0.013523	1.71639	0.40748	-1.2952	0.0183114	0.58123	down	yes
MSTRG.16435	Bo5g005330	MSTRG.16435.1;MSTRG.16435.2;Bo5g005330.1	NA	NA	NA	NA		9.87853	7.60593	4.89701	6.79543	9.0107	2.98279	2.2237	1.15296	0.0287913	0.730806	up	yes
MSTRG.16471	ATARI12	Bo5g007070.1	GO:0016567(protein ubiquitination);GO:0004842(ubiquitin-protein transferase activity);GO:0016740(transferase activity);GO:0046872(metal ion binding);GO:0010224(response to UV-B);GO:0071456(cellular response to hypoxia)	NA	NA	NA	RING/U-box superfamily protein [Source:TAIR;Acc:AT1G05880](projected from arabidopsis_thaliana,AT1G05880)	0.242154	0.0788	0.270356	0.477225	0.556947	4.38393	0.227095	-2.13863	0.00405056	0.345383	down	yes
MSTRG.16620		MSTRG.16620.1	NA	NA	NA	NA		0	0.052577	0.187478	1.06104	0.537322	2.38108	0.308397	-1.69714	0.000754066	0.345383	down	yes
MSTRG.16815	Bo5g013660;Bo5g013650	MSTRG.16815.1;MSTRG.16815.2;Bo5g013650.1;Bo5g013660.1	GO:0016310(phosphorylation);GO:0016301(kinase activity);GO:0016740(transferase activity);GO:0006468(protein phosphorylation);GO:0005524(ATP binding);GO:0004674(protein serine/threonine kinase activity);GO:0004672(protein kinase activity);GO:0000166(nucleotide binding);GO:0048544(recognition of pollen);GO:0016021(integral component of membrane);GO:0016020(membrane);GO:0016020(membrane)	NA	NA	NA	Serine/threonine-protein kinase [Source:UniProtKB/TrEMBL;Acc:A0A0D3C999];Serine/threonine-protein kinase [Source:UniProtKB/TrEMBL;Acc:A0A0D3C9A0]	10.8668	9.18345	21.0988	7.61168	7.26805	28.0138	0.442398	-1.17658	0.0456185	0.902124	down	yes
MSTRG.1686	Bo1g053700	MSTRG.1686.1;Bo1g053700.1	GO:0055085(transmembrane transport);GO:0016021(integral component of membrane);GO:0022857(transmembrane transporter activity);GO:0016020(membrane);GO:0005215(transporter activity)	NA	NA	NA		1.38615	1.21939	0.929093	0.008075	0	0.079066	2.06716	1.04765	0.00671698	0.345383	up	yes
MSTRG.16887		MSTRG.16887.1	NA	NA	NA	NA		1.20877	1.23666	0.408536	0.619925	1.5042	0	2.09234	1.06512	0.0359932	0.812931	up	yes
MSTRG.16889	Bo5g016940	Bo5g016940.1	GO:0016192(vesicle-mediated transport);GO:0006904(vesicle docking involved in exocytosis)	NA	NA	NA		16.7597	16.7194	20.1744	18.8473	16.7158	38.2577	0.47078	-1.08687	1.56332e-05	0.23517	down	yes
MSTRG.16916	Bo5g017460	MSTRG.16916.1;MSTRG.16916.2;Bo5g017460.1	NA	NA	NA	NA		9.42039	7.08976	5.77828	1.43989	1.01892	2.17137	2.71429	1.44058	0.0268074	0.7071	up	yes
MSTRG.16962	Bo5g018100;Bo5g018090	MSTRG.16962.2;MSTRG.16962.1;MSTRG.16962.3;MSTRG.16962.4;MSTRG.16962.5;MSTRG.16962.6;Bo5g018090.1	NA	NA	NA	NA		1.89824	2.32931	1.39204	4.02108	2.98465	12.1077	0.227651	-2.13511	0.0135725	0.493878	down	yes
MSTRG.16963	Bo5g018130	Bo5g018130.1	GO:0016021(integral component of membrane);GO:0016020(membrane)	NA	NA	NA		4.08297	5.4371	7.55992	30.5421	20.2112	147.998	0.0417211	-4.58308	0.000122295	0.323226	down	yes
MSTRG.17012	Bo5g019810	Bo5g019810.1	GO:0005634(nucleus);GO:0006355(regulation of transcription, DNA-templated);GO:0006351(transcription, DNA-templated);GO:0003677(DNA binding)	NA	NA	NA		0.06058	0	0.185412	0.765604	0.563802	1.99975	0.353596	-1.49983	3.24755e-05	0.239005	down	yes
MSTRG.17062		MSTRG.17062.1	NA	NA	NA	NA		0.130079	0.514702	0.271974	0.129553	0.548766	2.69661	0.373125	-1.42227	0.0499507	0.935986	down	yes
MSTRG.17105	PDR12	Bo5g021040.1	GO:0016887(ATPase activity);GO:0005524(ATP binding);GO:0000166(nucleotide binding);GO:0016021(integral component of membrane);GO:0016020(membrane);GO:0002229(defense response to oomycetes);GO:0010193(response to ozone);GO:0015692(lead ion transport);GO:0046865(terpenoid transport);GO:0080168(abscisic acid transport);GO:0005886(plasma membrane)	NA	NA	NA	pleiotropic drug resistance 12 [Source:TAIR;Acc:AT1G15520](projected from arabidopsis_thaliana,AT1G15520)	0.063335	0.185149	0.2347	0.597072	0.134651	1.7499	0.410085	-1.28601	0.00465475	0.345383	down	yes
MSTRG.17115		MSTRG.17115.1;MSTRG.17115.2	NA	NA	NA	NA		0.556394	0.355703	0.420424	0.707107	0.937326	1.98951	0.495886	-1.01192	0.0154768	0.531753	down	yes
MSTRG.17145	Bo5g021580;Bo5g021570	MSTRG.17145.1;Bo5g021570.1	GO:0006468(protein phosphorylation);GO:0005524(ATP binding);GO:0004672(protein kinase activity)	NA	NA	NA		0	0.0496128	0.0979143	0.0786164	0	1.88108	0.364208	-1.45716	0.0027475	0.345383	down	yes
MSTRG.17249	Bo5g025070	MSTRG.17249.1;Bo5g025070.1	NA	NA	NA	NA		1.2997	0.648904	2.13669	0.444969	0.17771	5.40973	0.338474	-1.56288	0.00749821	0.345383	down	yes
MSTRG.17375	Bo5g029090	MSTRG.17375.1	NA	NA	NA	NA		10.7726	2.30107	4.69292	6.72267	2.10086	88.6749	0.0674292	-3.89048	0.0356544	0.807812	down	yes
MSTRG.17392	Bo5g030290	MSTRG.17392.1;MSTRG.17392.2;Bo5g030290.1	GO:0006950(response to stress);GO:0009415(response to water)	NA	NA	NA		107.259	117.714	68.8794	127.939	71.1061	10.3153	8.21445	3.03816	0.0202684	0.615666	up	yes
MSTRG.17396	AAE1	MSTRG.17396.1;Bo5g030410.1	GO:0008152(metabolic process);GO:0003824(catalytic activity);GO:0005777(peroxisome)	NA	NA	NA	acyl activating enzyme 1 [Source:TAIR;Acc:AT1G20560](projected from arabidopsis_thaliana,AT1G20560)	0.000271	0.157941	1.2838	0.016587	0.295361	3.96421	0.264435	-1.91901	0.0299036	0.743343	down	yes
MSTRG.1741	Bo1g055430	MSTRG.1741.1	NA	NA	NA	NA		0	0	0	0.025308	0	1.14792	0.473791	-1.07768	0.00624941	0.345383	down	yes
MSTRG.17428	Bo5g030840	MSTRG.17428.3;MSTRG.17428.2;MSTRG.17428.4;MSTRG.17428.1;MSTRG.17428.5;Bo5g030840.1	GO:0005524(ATP binding);GO:0003676(nucleic acid binding)	03040(Spliceosome)	K12811	EC:3.6.4.13	P-loop containing nucleoside triphosphate hydrolases superfamily protein [Source:TAIR;Acc:AT1G20920](projected from arabidopsis_thaliana,AT1G20920)	21.6557	26.6697	24.0674	10.661	9.27776	9.25729	2.41057	1.26937	0.00455723	0.345383	up	yes
MSTRG.17444	Bo5g033100;Bo5g034160	Bo5g033100.1;MSTRG.17444.3;MSTRG.17444.4;Bo5g034160.1	GO:0005509(calcium ion binding);GO:0006468(protein phosphorylation);GO:0005524(ATP binding);GO:0004672(protein kinase activity);GO:0030247(polysaccharide binding);GO:0016021(integral component of membrane);GO:0016020(membrane);GO:0016020(membrane)	NA	NA	NA		1.01588	0.328809	1.07767	1.2746	1.54718	2.83634	0.455066	-1.13585	0.0408687	0.860553	down	yes
MSTRG.17473	Bo5g034580	MSTRG.17473.1;Bo5g034580.1	NA	NA	NA	NA	unknown protein; BEST Arabidopsis thaliana protein match is: unknown protein (TAIR:AT4G01170.1); Has 76 Blast hits to 76 proteins in 15 species: Archae - 0; Bacteria - 4; Metazoa - 3; Fungi - 2; Plants - 67; Viruses - 0; Other Eukaryotes - 0 (source /.../ BLink). [Source:TAIR;Acc:AT1G21560](projected from arabidopsis_thaliana,AT1G21560)	3.98187	6.27548	8.68005	1.0252	0.395367	0.724463	3.6832	1.88096	0.0327656	0.771218	up	yes
MSTRG.17571	Bo5g039210;Bo5g039220	MSTRG.17571.1;MSTRG.17571.4;Bo5g039220.1	GO:0006508(proteolysis);GO:0008234(cysteine-type peptidase activity)	NA	NA	NA		0.0893723	0.0442225	1.65001	0.0880608	0.0656746	3.03208	0.31432	-1.66969	0.0453122	0.898945	down	yes
MSTRG.17631	ATFH4	Bo5g041160.1	GO:0016021(integral component of membrane);GO:0016020(membrane)	NA	NA	NA	formin homologue 4 [Source:TAIR;Acc:AT1G24150](projected from arabidopsis_thaliana,AT1G24150)	2.55452	1.70994	3.24962	1.831	1.44964	10.5691	0.291039	-1.78071	0.00309353	0.345383	down	yes
MSTRG.17652	Bo5g041440	MSTRG.17652.1	NA	NA	NA	NA		0.799438	0.622283	1.83437	1.05596	0.451208	15.9443	0.11359	-3.13809	5.24247e-05	0.283284	down	yes
MSTRG.17677	Bo5g042740	MSTRG.17677.1	NA	NA	NA	NA		1.83508	1.39918	1.33521	0.561391	0.544077	0	2.52233	1.33476	0.00211815	0.345383	up	yes
MSTRG.1779	Bo1g057230	Bo1g057230.1	GO:0003677(DNA binding);GO:0046983(protein dimerization activity)	NA	NA	NA	hAT transposon superfamily [Source:TAIR;Acc:AT4G15020](projected from arabidopsis_thaliana,AT4G15020)	1.33825	1.14453	1.7349	4.07276	3.49848	5.26233	0.369149	-1.43773	0.00142263	0.345383	down	yes
MSTRG.17866	Bo5g050740	Bo5g050740.1	GO:0032259(methylation);GO:0008168(methyltransferase activity);GO:0008152(metabolic process);GO:0016740(transferase activity);GO:0006694(steroid biosynthetic process);GO:0016021(integral component of membrane);GO:0016020(membrane)	00100(Steroid biosynthesis)	K08242	EC:2.1.1.143	Methyltransferase [Source:UniProtKB/TrEMBL;Acc:A0A0D3CDX9]	0	0	0	26.6611	22.1148	36.3587	0.0265932	-5.2328	1.58239e-05	0.23517	down	yes
MSTRG.17867	Bo5g050750	Bo5g050750.1	GO:0032259(methylation);GO:0008168(methyltransferase activity);GO:0008152(metabolic process);GO:0016740(transferase activity);GO:0006694(steroid biosynthetic process);GO:0016021(integral component of membrane);GO:0016020(membrane)	NA	NA	NA	Methyltransferase [Source:UniProtKB/TrEMBL;Acc:A0A0D3CDX9]	0	0	0	26.8711	21.9271	34.1786	0.0281552	-5.15046	2.03795e-05	0.23517	down	yes
MSTRG.17974	Bo5g057190	MSTRG.17974.1;Bo5g057190.1	GO:0016747(transferase activity, transferring acyl groups other than amino-acyl groups)	NA	NA	NA	HXXXD-type acyl-transferase family protein [Source:TAIR;Acc:AT1G28680](projected from arabidopsis_thaliana,AT1G28680)	2.41852	2.10504	2.01043	1.67795	0.779563	5.40242	0.496472	-1.01021	0.0429933	0.880416	down	yes
MSTRG.17981	Bo5g057360	Bo5g057360.1	GO:0005840(ribosome);GO:0006412(translation);GO:0003735(structural constituent of ribosome);GO:0005622(intracellular)	03010(Ribosome)	K02914	NA		0.061058	0.413878	1.81493	0.236545	0.430909	5.97253	0.216656	-2.20652	0.0230484	0.658966	down	yes
MSTRG.18078	Bo5g062930	MSTRG.18078.1;Bo5g062930.1	GO:0055085(transmembrane transport);GO:0042626(ATPase activity, coupled to transmembrane movement of substances);GO:0016887(ATPase activity);GO:0005524(ATP binding);GO:0000166(nucleotide binding);GO:0016021(integral component of membrane);GO:0016020(membrane)	NA	NA	NA		0.177727	0.504782	0.326788	0.371186	0.917673	3.70818	0.300236	-1.73583	0.0294247	0.73754	down	yes
MSTRG.18122	VSR6	Bo5g065590.1	GO:0005509(calcium ion binding);GO:0016021(integral component of membrane);GO:0016020(membrane)	NA	NA	NA	VACUOLAR SORTING RECEPTOR 6 [Source:TAIR;Acc:AT1G30900](projected from arabidopsis_thaliana,AT1G30900)	0.866846	0.578543	1.6663	1.09024	1.07174	4.38381	0.353638	-1.49965	0.00762363	0.345383	down	yes
MSTRG.18363	Bo5g083870	MSTRG.18363.1	NA	NA	NA	NA		5.49082	5.81058	10.5679	14.9255	21.7149	61.4566	0.12561	-2.99297	0.00712427	0.345383	down	yes
MSTRG.18380	Bo5g085300	MSTRG.18380.2;MSTRG.18380.1;Bo5g085300.1	GO:0006470(protein dephosphorylation);GO:0003824(catalytic activity);GO:0004722(protein serine/threonine phosphatase activity)	NA	NA	NA		13.2548	11.2861	18.0037	14.368	19.5912	33.5828	0.427209	-1.22699	0.0373679	0.821658	down	yes
MSTRG.18431	Bo5g088150	MSTRG.18431.1	NA	NA	NA	NA		1.76603	1.56907	1.26506	0.620589	0.569277	0.152946	2.21819	1.14938	0.00173274	0.345383	up	yes
MSTRG.18499		MSTRG.18499.1	NA	NA	NA	NA		0.241716	0	0.183489	0.214858	0	1.50211	0.451379	-1.14759	0.00753118	0.345383	down	yes
MSTRG.18618	Bo5g100980	MSTRG.18618.1	NA	NA	NA	NA		0.035312	0.104153	0	0.309694	0	2.07224	0.344167	-1.53882	0.00794638	0.350883	down	yes
MSTRG.18762		MSTRG.18762.1	NA	NA	NA	NA		0	0.127287	0.041554	0.317235	0.757096	3.73078	0.23688	-2.07777	0.0147477	0.515384	down	yes
MSTRG.18771	Bo5g112490	MSTRG.18771.1	NA	NA	NA	NA		50.195	59.3528	122.276	5.54131	4.1144	28.9677	2.18909	1.13033	0.0447913	0.893532	up	yes
MSTRG.19	EDS5	Bo1g002310.1	GO:0006855(drug transmembrane transport);GO:0015297(antiporter activity);GO:0015238(drug transmembrane transporter activity);GO:0055085(transmembrane transport);GO:0016021(integral component of membrane);GO:0016020(membrane);GO:0009624(response to nematode);GO:0009697(salicylic acid biosynthetic process);GO:0009751(response to salicylic acid);GO:0031348(negative regulation of defense response);GO…	NA	NA	NA	MATE efflux family protein [Source:TAIR;Acc:AT4G39030](projected from arabidopsis_thaliana,AT4G39030)	0.707375	0.49684	0.952875	0.533155	1.55796	7.87481	0.203794	-2.29482	0.0256272	0.694968	down	yes
MSTRG.19005	Bo5g123100	MSTRG.19005.1;Bo5g123100.1	GO:0006468(protein phosphorylation);GO:0005524(ATP binding);GO:0004674(protein serine/threonine kinase activity);GO:0004672(protein kinase activity);GO:0000166(nucleotide binding)	04626(Plant-pathogen interaction)	K13436	EC:2.7.11.1		21.2551	13.2871	21.291	16.4193	13.765	36.3257	0.499974	-1.00007	0.0435148	0.882732	down	yes
MSTRG.1914		MSTRG.1914.1	NA	NA	NA	NA		0.018232	0.013348	0.252612	0	0	1.38609	0.452489	-1.14405	0.00211394	0.345383	down	yes
MSTRG.19156	Bo5g127460	MSTRG.19156.1;MSTRG.19156.2;Bo5g127460.1	NA	NA	NA	NA		0	0.469605	0	0	0	4.42284	0.22608	-2.14509	0.0322345	0.766301	down	yes
MSTRG.19213	Bo5g129210	MSTRG.19213.1	NA	NA	NA	NA		2.78674	2.04573	2.45331	1.96124	0.992305	0.317019	2.44994	1.29275	0.0461916	0.908883	up	yes
MSTRG.19276	Bo5g132100	Bo5g132100.1	GO:0016787(hydrolase activity);GO:0005975(carbohydrate metabolic process);GO:0004553(hydrolase activity, hydrolyzing O-glycosyl compounds);GO:0008152(metabolic process);GO:0016798(hydrolase activity, acting on glycosyl bonds)	00052(Galactose metabolism);00500(Starch and sucrose metabolism)	K01193	EC:3.2.1.26		0.072123	0.07003	0.110568	1.17781	1.40909	2.07004	0.357271	-1.48491	0.000836649	0.345383	down	yes
MSTRG.19344		MSTRG.19344.1	NA	NA	NA	NA		2.81648	4.98544	4.34055	2.37262	0.93922	0	4.52512	2.17796	0.0399509	0.851596	up	yes
MSTRG.19358	ATHCHIB	Bo5g133420.1	GO:0016998(cell wall macromolecule catabolic process);GO:0006032(chitin catabolic process);GO:0008061(chitin binding);GO:0004568(chitinase activity);GO:0005975(carbohydrate metabolic process)	NA	NA	NA	basic chitinase [Source:TAIR;Acc:AT3G12500](projected from arabidopsis_thaliana,AT3G12500)	0	0	0	0.979017	0.46119	1.01612	0.484261	-1.04614	0.0109583	0.428313	down	yes
MSTRG.19550	Bo5g138070	MSTRG.19550.1;MSTRG.19550.2;Bo5g138070.1	GO:0015031(protein transport);GO:0016192(vesicle-mediated transport)	NA	NA	NA		7.12913	9.78632	7.91858	5.48487	7.92668	3.2949	2.19597	1.13486	0.0190729	0.596048	up	yes
MSTRG.19656	Bo5g141330	MSTRG.19656.1;Bo5g141330.1	NA	NA	NA	NA		0.561898	0.92061	0.353967	1.23558	2.74331	7.57502	0.208791	-2.25987	0.0367227	0.815688	down	yes
MSTRG.19665	Bo5g141400	MSTRG.19665.1;MSTRG.19665.2;Bo5g141400.1	GO:0032039(integrator complex);GO:0016180(snRNA processing)	NA	NA	NA		2.38001	2.83069	2.44729	1.28589	1.24758	0.766036	2.00627	1.00452	0.00181984	0.345383	up	yes
MSTRG.1977		MSTRG.1977.1	NA	NA	NA	NA		0	0	0	0	0.117168	1.23917	0.460292	-1.11938	0.0139126	0.502446	down	yes
MSTRG.1978	Bo1g073600	MSTRG.1978.1	NA	NA	NA	NA		5.95945	8.19144	8.80316	5.19732	6.42158	63.7422	0.138533	-2.8517	0.0119165	0.455471	down	yes
MSTRG.19784	Bo5g144980	MSTRG.19784.1;MSTRG.19784.2;MSTRG.19784.3;Bo5g144980.1	NA	NA	NA	NA		11.6137	15.3617	13.9327	3.67235	1.15052	3.23873	3.20142	1.67871	0.0474221	0.918464	up	yes
MSTRG.19789	Bo5g145050	MSTRG.19789.1;Bo5g145050.1	GO:0005635(nuclear envelope);GO:0005654(nucleoplasm)	NA	NA	NA	Encodes alpha-helical IF (intermediate filament)-like protein. [Source:TAIR;Acc:AT3G05830](projected from arabidopsis_thaliana,AT3G05830)	1.9465	0.923123	3.00124	1.06225	0.588439	4.71945	0.459264	-1.1226	0.045878	0.905278	down	yes
MSTRG.19901	Bo5g148750	Bo5g148750.1	GO:0015171(amino acid transmembrane transporter activity);GO:0003333(amino acid transmembrane transport);GO:0016021(integral component of membrane);GO:0016020(membrane)	NA	NA	NA	Uncharacterized protein (Fragment) [Source:UniProtKB/TrEMBL;Acc:A0A0D3CMZ5]	0.278663	0	0.268003	1.7491	2.95399	1.65309	0.447233	-1.1609	0.0318771	0.763027	down	yes
MSTRG.19986	Bo5g153960	MSTRG.19986.1;Bo5g153960.1	GO:0016021(integral component of membrane);GO:0016020(membrane)	NA	NA	NA	Transmembrane amino acid transporter family protein [Source:TAIR;Acc:AT3G01760](projected from arabidopsis_thaliana,AT3G01760)	3.68309	4.36438	2.20666	8.13483	11.4853	14.9374	0.301955	-1.7276	0.0388808	0.840031	down	yes
MSTRG.20008	Bo5g155290	MSTRG.20008.1;Bo5g155290.1	NA	NA	NA	NA		29.0996	29.1344	38.5699	65.6156	56.9116	80.8477	0.384413	-1.37927	0.00370985	0.345383	down	yes
MSTRG.20036	Bo6g002140	MSTRG.20036.1;Bo6g002140.1	GO:0005524(ATP binding);GO:0016021(integral component of membrane);GO:0016020(membrane)	NA	NA	NA		0.758208	0.761905	2.22009	1.39937	2.22518	11.9352	0.162581	-2.62077	0.00986454	0.4041	down	yes
MSTRG.20107	Bo6g010420	MSTRG.20107.1;Bo6g010420.1	GO:0046856(phosphatidylinositol dephosphorylation);GO:0016787(hydrolase activity)	NA	NA	NA		0.11287	0.456128	0.0907069	0.72803	1.35441	1.95973	0.435366	-1.1997	0.0456753	0.902628	down	yes
MSTRG.20295	ERF3;Bo6g022380	MSTRG.20295.1;Bo6g022380.1;MSTRG.20295.3	NA	NA	NA	NA		4.66275	4.90222	4.58017	5.65852	3.46859	0.294931	4.11456	2.04074	0.0272479	0.71064	up	yes
MSTRG.20498	Bo6g031730	MSTRG.20498.1;Bo6g031730.1	GO:0006468(protein phosphorylation);GO:0005524(ATP binding);GO:0004672(protein kinase activity);GO:0016021(integral component of membrane);GO:0016020(membrane)	NA	NA	NA	Uncharacterized protein (Fragment) [Source:UniProtKB/TrEMBL;Acc:A0A0D3CQS5]	1.22865	0.485085	0.251566	1.69911	1.47376	5.5605	0.262947	-1.92716	0.0361011	0.813897	down	yes
MSTRG.20514	Bo6g032960	MSTRG.20514.1;MSTRG.20514.2;Bo6g032960.1	NA	NA	NA	NA		33.8108	89.9554	60.5423	5.57364	7.09397	6.0054	8.34884	3.06158	0.0197858	0.606754	up	yes
MSTRG.20590	Bo6g039440	Bo6g039440.1	GO:0005694(chromosome);GO:0000786(nucleosome);GO:0005634(nucleus);GO:0046982(protein heterodimerization activity);GO:0003677(DNA binding);GO:0016021(integral component of membrane);GO:0016020(membrane)	NA	NA	NA	Histone H2A (Fragment) [Source:UniProtKB/TrEMBL;Acc:A0A0D3CRA2]	38.1541	43.1179	46.6458	53.0404	37.9223	0.80169	21.0631	4.39664	0.0178804	0.575114	up	yes
MSTRG.20654	Bo6g044040	MSTRG.20654.1;MSTRG.20654.2;MSTRG.20654.3;Bo6g044040.1	GO:0006470(protein dephosphorylation);GO:0003824(catalytic activity);GO:0004722(protein serine/threonine phosphatase activity)	NA	NA	NA		20.5741	23.2773	27.5937	28.915	29.7226	52.5144	0.453388	-1.14118	0.00412888	0.345383	down	yes
MSTRG.20776		MSTRG.20776.1	NA	NA	NA	NA		0	0.305218	0.220198	0	0.309855	2.10791	0.392183	-1.3504	0.0385589	0.836778	down	yes
MSTRG.20968	Bo6g064750	Bo6g064750.1	GO:0016021(integral component of membrane);GO:0016020(membrane)	NA	NA	NA	Lysine histidine transporter 1 [Source:Projected from Arabidopsis thaliana (AT5G40780) UniProtKB/Swiss-Prot;Acc:Q9FKS8]	0	0	0	1.47412	2.9472	9.05535	0.107159	-3.22217	0.00779771	0.346798	down	yes
MSTRG.21102	Bo6g067690	Bo6g067690.1	NA	NA	NA	NA	glyoxal oxidase-related protein [Source:TAIR;Acc:AT3G53950](projected from arabidopsis_thaliana,AT3G53950)	0	0	0	0	0	2.71274	0.278834	-1.84252	0.00774193	0.345383	down	yes
MSTRG.21176		MSTRG.21176.1	NA	NA	NA	NA		1.51159	0.705772	1.04266	0	0.410603	0	2.11954	1.08375	0.0490058	0.931204	up	yes
MSTRG.21218	Bo6g071110	MSTRG.21218.1;Bo6g071110.1	GO:0043565(sequence-specific DNA binding);GO:0003700(transcription factor activity, sequence-specific DNA binding);GO:0006355(regulation of transcription, DNA-templated);GO:0005634(nucleus);GO:0006351(transcription, DNA-templated);GO:0003677(DNA binding)	NA	NA	NA		2.05526	1.8352	4.17463	0.60252	2.07154	23.7924	0.148951	-2.74709	0.0356313	0.807773	down	yes
MSTRG.21255	BG3	MSTRG.21255.1;Bo6g072790.1	GO:0016787(hydrolase activity);GO:0005975(carbohydrate metabolic process);GO:0004553(hydrolase activity, hydrolyzing O-glycosyl compounds);GO:0008152(metabolic process);GO:0016798(hydrolase activity, acting on glycosyl bonds);GO:0009617(response to bacterium);GO:0005618(cell wall);GO:0048046(apoplast)	NA	NA	NA	beta-1,3-glucanase 3 [Source:TAIR;Acc:AT3G57240](projected from arabidopsis_thaliana,AT3G57240)	0.425287	0.009871	1.15417	6.01385	11.7797	31.8296	0.0443673	-4.49436	0.00637503	0.345383	down	yes
MSTRG.21266	Bo6g072940	MSTRG.21266.1;Bo6g072940.1	GO:0003824(catalytic activity);GO:0046872(metal ion binding);GO:0004222(metalloendopeptidase activity);GO:0006508(proteolysis)	NA	NA	NA		1.02931	1.20637	0.702143	1.42186	1.56907	4.55247	0.376348	-1.40986	0.0262201	0.704017	down	yes
MSTRG.21326	Bo6g076000	MSTRG.21326.1	NA	NA	NA	NA		0.608843	0.878962	0.792976	1.55852	0.590479	3.27835	0.398934	-1.32578	0.016921	0.558381	down	yes
MSTRG.21437	Bo6g077610	Bo6g077610.1	GO:0016021(integral component of membrane);GO:0016020(membrane)	NA	NA	NA		1.86787	1.26094	0.555916	11.8962	8.39573	5.2966	0.353377	-1.50072	0.0413902	0.865024	down	yes
MSTRG.21439	Bo6g077670	MSTRG.21439.1	NA	NA	NA	NA		0	0	0	0.12687	0.051635	1.72162	0.373994	-1.41891	0.0041977	0.345383	down	yes
MSTRG.21513	Bo6g079820	MSTRG.21513.1	NA	NA	NA	NA		0	0	0	0	0	1.04593	0.498102	-1.00549	0.00774193	0.345383	down	yes
MSTRG.21547		MSTRG.21547.1	NA	NA	NA	NA		0	0	0	0	0.07368	1.47735	0.415817	-1.26598	0.0106821	0.423546	down	yes
MSTRG.21625	Bo6g081360	MSTRG.21625.1;Bo6g081360.1	NA	NA	NA	NA	unknown protein; Has 30201 Blast hits to 17322 proteins in 780 species: Archae - 12; Bacteria - 1396; Metazoa - 17338; Fungi - 3422; Plants - 5037; Viruses - 0; Other Eukaryotes - 2996 (source: NCBI BLink). [Source:TAIR;Acc:AT1G78995](projected from arabidopsis_thaliana,AT1G78995)	5.97294	3.94149	3.93028	7.36843	6.35072	1.49032	2.18561	1.12803	0.0464815	0.911667	up	yes
MSTRG.21710	Bo6g083690	MSTRG.21710.1	NA	NA	NA	NA		3.05135	5.05821	5.70167	3.35224	2.40376	0.147121	4.32531	2.1128	0.0399948	0.851852	up	yes
MSTRG.21790	Bo6g086860	MSTRG.21790.1;MSTRG.21790.2;Bo6g086860.1	GO:0008909(isochorismate synthase activity);GO:0009058(biosynthetic process)	NA	NA	NA		4.99718	6.33019	5.08693	6.35044	11.049	38.4427	0.180193	-2.47238	0.0281265	0.723416	down	yes
MSTRG.21823	Bo6g087500	Bo6g087500.1	GO:0006950(response to stress);GO:0005516(calmodulin binding)	NA	NA	NA		0.228704	0.433197	0.635459	0.6823	0.544555	6.56775	0.18833	-2.40866	0.00156898	0.345383	down	yes
MSTRG.2187	Bo1g087920	Bo1g087920.1	NA	NA	NA	NA	unknown protein; FUNCTIONS IN: molecular_function unknown; INVOLVED IN: biological_process unknown; LOCATED IN: endomembrane system; Has 4 Blast hits to 4 proteins in 2 species: Archae - 0; Bacteria - 0; Metazoa - 0; Fungi - 0; Plants - 4; Viruses - /.../her Eukaryotes - 0 (source: NCBI BLink). [Source:TAIR;Acc:AT1G58225](projected from arabidopsis_thaliana,AT1G58225)	0.753879	0.571197	2.75436	1.20637	1.03398	4.75172	0.3409	-1.55258	0.0427007	0.87775	down	yes
MSTRG.21888	Bo6g092640	MSTRG.21888.1;MSTRG.21888.2;MSTRG.21888.4;MSTRG.21888.3;MSTRG.21888.5;MSTRG.21888.6;Bo6g092640.1	NA	NA	NA	NA		30.7541	26.5394	18.8075	28.3426	31.9466	6.03238	3.79827	1.92534	0.00130192	0.345383	up	yes
MSTRG.21919	Bo6g094190	MSTRG.21919.1;Bo6g094190.1	NA	NA	NA	NA		0.174802	0.277907	0.205607	0.0820936	0.427593	2.26125	0.39452	-1.34183	0.0344451	0.79542	down	yes
MSTRG.21990	Bo6g095280	MSTRG.21990.1	NA	NA	NA	NA		3.63533	5.27513	3.23921	4.8258	5.01898	0	4.94693	2.30653	0.0053172	0.345383	up	yes
MSTRG.22111	Bo6g099230	MSTRG.22111.1;MSTRG.22111.2	NA	NA	NA	NA		7.1881	6.36225	9.85479	5.52002	5.07929	1.4835	3.21925	1.68672	0.0346181	0.797391	up	yes
MSTRG.22127	Bo6g099510;Bo6g099530;Bo6g099520;Bo6g099560	Bo6g099510.1;MSTRG.22127.1;MSTRG.22127.3;MSTRG.22127.4;Bo6g099520.1;Bo6g099530.1;Bo6g099560.1	GO:0016310(phosphorylation);GO:0016301(kinase activity);GO:0016740(transferase activity);GO:0006468(protein phosphorylation);GO:0005524(ATP binding);GO:0004674(protein serine/threonine kinase activity);GO:0004672(protein kinase activity);GO:0000166(nucleotide binding);GO:0048544(recognition of pollen);GO:0016021(integral component of membrane);GO:0016020(membrane);GO:0016020(membrane)	NA	NA	NA		0.5511	0.319299	1.16263	0.763817	0.105023	3.13083	0.367414	-1.44452	0.00814043	0.356899	down	yes
MSTRG.22145	TMK1	MSTRG.22145.1;Bo6g099750.1	GO:0016310(phosphorylation);GO:0016301(kinase activity);GO:0016740(transferase activity);GO:0006468(protein phosphorylation);GO:0005524(ATP binding);GO:0004674(protein serine/threonine kinase activity);GO:0004672(protein kinase activity);GO:0000166(nucleotide binding);GO:0016021(integral component of membrane);GO:0016020(membrane);GO:0007178(transmembrane receptor protein serine/threonine kinase …	NA	NA	NA	transmembrane kinase 1 [Source:TAIR;Acc:AT1G66150](projected from arabidopsis_thaliana,AT1G66150)	20.8753	21.0305	19.9292	0.164317	5.76804	0.653387	15.3101	3.93642	0.0386962	0.837237	up	yes
MSTRG.22198	Bo6g103490	Bo6g103490.1;MSTRG.22198.2	GO:0006468(protein phosphorylation);GO:0005524(ATP binding);GO:0004672(protein kinase activity);GO:0030247(polysaccharide binding)	NA	NA	NA		0.402889	0.0852031	0.0455027	2.91436	2.81057	1.9363	0.403373	-1.30981	0.00730184	0.345383	down	yes
MSTRG.22364	Bo6g108990	MSTRG.22364.1;Bo6g108990.1	GO:0008152(metabolic process);GO:0032259(methylation);GO:0008168(methyltransferase activity)	NA	NA	NA	S-adenosyl-L-methionine-dependent methyltransferases superfamily protein [Source:TAIR;Acc:AT1G69520](projected from arabidopsis_thaliana,AT1G69520)	0.584891	0.741138	1.22511	0.887459	1.14876	4.36133	0.339525	-1.55841	0.00678267	0.345383	down	yes
MSTRG.22449	Bo6g112280	MSTRG.22449.1;Bo6g112280.1	GO:0016021(integral component of membrane);GO:0016020(membrane)	NA	NA	NA		0.496015	1.05429	1.06744	0.350776	1.1538	8.85114	0.200908	-2.31539	0.0323297	0.766301	down	yes
MSTRG.22462	Bo6g112450	MSTRG.22462.1	NA	NA	NA	NA		5.99305	8.09012	4.91418	0.89717	0.049474	0.890354	3.81261	1.93078	0.0304331	0.748279	up	yes
MSTRG.22640	Bo6g118100	MSTRG.22640.1;Bo6g118100.1	GO:0006950(response to stress);GO:0005516(calmodulin binding)	NA	NA	NA	Uncharacterized protein (Fragment) [Source:UniProtKB/TrEMBL;Acc:A0A0D3D0G5]	0	0.517604	0.282833	0.439818	1.39412	13.062	0.0978133	-3.35383	0.020311	0.615725	down	yes
MSTRG.22688	Bo6g118920	Bo6g118920.1	GO:0008909(isochorismate synthase activity);GO:0009058(biosynthetic process)	00130(Ubiquinone and other terpenoid-quinone biosynthesis);01053(Biosynthesis of siderophore group nonribosomal peptides)	K02552	EC:5.4.4.2		2.20711	3.05798	2.8348	2.56318	3.67568	11.7518	0.302697	-1.72405	0.0228091	0.654288	down	yes
MSTRG.22729	Bo6g119420	Bo6g119420.1	NA	NA	NA	NA		0.307068	0.196731	0.579726	1.89252	1.29229	2.77614	0.341414	-1.55041	0.00232889	0.345383	down	yes
MSTRG.22810	Bo6g120580	MSTRG.22810.1;Bo6g120580.1	GO:0003824(catalytic activity);GO:0050662(coenzyme binding);GO:0016021(integral component of membrane);GO:0016020(membrane)	NA	NA	NA	NAD(P)-binding Rossmann-fold superfamily protein [Source:TAIR;Acc:AT1G76470](projected from arabidopsis_thaliana,AT1G76470)	2.1605	1.05593	4.50575	2.03372	1.21002	9.38796	0.283693	-1.8176	0.025871	0.698551	down	yes
MSTRG.22838	Bo6g120910	MSTRG.22838.1	NA	NA	NA	NA		1.39966	4.13281	5.57691	182.729	117.753	325.338	0.011852	-6.39873	0.00218813	0.345383	down	yes
MSTRG.22992	Bo6g124070	Bo6g124070.1	GO:0016787(hydrolase activity)	NA	NA	NA		0.038665	0.153973	0.052141	0.592846	1.45346	1.67352	0.426933	-1.22792	0.0378167	0.828995	down	yes
MSTRG.23211		MSTRG.23211.1	NA	NA	NA	NA		0.330074	0	0.284953	0.26676	0	1.44455	0.479756	-1.05963	0.0143982	0.510179	down	yes
MSTRG.23245		MSTRG.23245.1	NA	NA	NA	NA		0	0	0	0.623958	0.306612	1.76754	0.360089	-1.47358	0.00160502	0.345383	down	yes
MSTRG.23349	Bo7g014680	MSTRG.23349.1;MSTRG.23349.2;MSTRG.23349.3;Bo7g014680.1	GO:0016310(phosphorylation);GO:0016301(kinase activity);GO:0016740(transferase activity);GO:0006468(protein phosphorylation);GO:0005524(ATP binding);GO:0004674(protein serine/threonine kinase activity);GO:0004672(protein kinase activity);GO:0000166(nucleotide binding);GO:0016021(integral component of membrane);GO:0016020(membrane)	NA	NA	NA		0.960347	0.587241	1.87888	0.344653	0.996723	5.66446	0.311295	-1.68365	0.0410999	0.861225	down	yes
MSTRG.23392	Bo7g016400	Bo7g016400.1	GO:0032259(methylation);GO:0008168(methyltransferase activity)	NA	NA	NA		0.26988	0.232371	0.137581	1.60535	1.3794	6.82722	0.160522	-2.63916	0.00283759	0.345383	down	yes
MSTRG.23493	Bo7g025340	MSTRG.23493.1;MSTRG.23493.2;MSTRG.23493.3;MSTRG.23493.4;Bo7g025340.1	GO:0016310(phosphorylation);GO:0016301(kinase activity);GO:0016740(transferase activity);GO:0006468(protein phosphorylation);GO:0005524(ATP binding);GO:0004674(protein serine/threonine kinase activity);GO:0004672(protein kinase activity);GO:0000166(nucleotide binding);GO:0016021(integral component of membrane);GO:0016020(membrane);GO:0007165(signal transduction);GO:0005102(receptor binding)	04016(MAPK signaling pathway - plant);04075(Plant hormone signal transduction);04626(Plant-pathogen interaction)	K13416	EC:2.7.10.1;EC:2.7.11.1		4.42161	4.03456	6.18512	3.94286	5.90599	11.9301	0.450998	-1.14881	0.0463718	0.910045	down	yes
MSTRG.23514	Bo7g026730	MSTRG.23514.1;Bo7g026730.1	GO:0004252(serine-type endopeptidase activity);GO:0016787(hydrolase activity);GO:0006508(proteolysis);GO:0005618(cell wall);GO:0005794(Golgi apparatus);GO:0009505(plant-type cell wall);GO:0009506(plasmodesma)	NA	NA	NA	Subtilase family protein [Source:TAIR;Acc:AT2G05920](projected from arabidopsis_thaliana,AT2G05920)	4.00964	2.90463	2.32293	1.2526	0.329923	0.308505	3.02868	1.59869	0.0409665	0.860793	up	yes
MSTRG.23581	Bo7g030980	Bo7g030980.1	GO:0006855(drug transmembrane transport);GO:0015297(antiporter activity);GO:0015238(drug transmembrane transporter activity);GO:0055085(transmembrane transport);GO:0016021(integral component of membrane);GO:0016020(membrane)	NA	NA	NA	Protein DETOXIFICATION [Source:UniProtKB/TrEMBL;Acc:A0A0D3D4R0]	0.183408	0	0.433441	0.031868	0	1.33835	0.498194	-1.00522	0.00734843	0.345383	down	yes
MSTRG.23729	Bo7g039160	MSTRG.23729.1	NA	NA	NA	NA		0.987145	1.19312	1.26991	1.43402	1.90044	0	2.90696	1.53951	0.019495	0.600677	up	yes
MSTRG.24019	Bo7g052830	MSTRG.24019.1;MSTRG.24019.2;Bo7g052830.1	GO:0000287(magnesium ion binding);GO:0016787(hydrolase activity);GO:0004012(phospholipid-translocating ATPase activity);GO:0005524(ATP binding);GO:0000166(nucleotide binding);GO:0016021(integral component of membrane);GO:0045332(phospholipid translocation);GO:0015914(phospholipid transport);GO:0016020(membrane);GO:0005886(plasma membrane);GO:0009941(chloroplast envelope)	NA	NA	NA	ATPase E1-E2 type family protein / haloacid dehalogenase-like hydrolase family protein [Source:TAIR;Acc:AT1G26130](projected from arabidopsis_thaliana,AT1G26130)	3.63901	3.38623	6.59765	3.1859	1.59825	17.4546	0.268841	-1.89518	0.000678752	0.345383	down	yes
MSTRG.24025		MSTRG.24025.1	NA	NA	NA	NA		0.489031	0.592404	0.450075	0.882144	0.944479	2.57931	0.434081	-1.20396	0.00834496	0.361467	down	yes
MSTRG.24030		MSTRG.24030.1	NA	NA	NA	NA		0.387695	0.166316	0.116846	1.32923	0.601737	1.8016	0.432095	-1.21058	0.0253908	0.69272	down	yes
MSTRG.24079		MSTRG.24079.1	NA	NA	NA	NA		1.24946	1.88564	0.557226	1.3225	1.0592	0	2.25892	1.17563	0.0422689	0.871776	up	yes
MSTRG.24169		MSTRG.24169.1	NA	NA	NA	NA		0.138794	0.096608	0.376277	0.204194	0.53608	4.72157	0.215517	-2.21412	0.00882722	0.37411	down	yes
MSTRG.24279		MSTRG.24279.1	NA	NA	NA	NA		0	0	0	0	0	1.16749	0.470883	-1.08656	0.00774193	0.345383	down	yes
MSTRG.24384	Bo7g065280	MSTRG.24384.1;MSTRG.24384.2;MSTRG.24384.3;MSTRG.24384.4;MSTRG.24384.5;MSTRG.24384.6;Bo7g065280.1	GO:0016310(phosphorylation);GO:0016301(kinase activity);GO:0016740(transferase activity);GO:0006468(protein phosphorylation);GO:0005524(ATP binding);GO:0004674(protein serine/threonine kinase activity);GO:0004672(protein kinase activity);GO:0000166(nucleotide binding);GO:0016021(integral component of membrane);GO:0016020(membrane)	NA	NA	NA		7.85352	6.21843	11.1027	6.80723	5.17985	20.7254	0.399679	-1.32309	0.00457817	0.345383	down	yes
MSTRG.24418	Bo7g066870	MSTRG.24418.1;Bo7g066870.1	GO:0003723(RNA binding);GO:0003676(nucleic acid binding)	NA	NA	NA		2.30276	2.36986	5.38029	1.02655	0.947296	8.34815	0.416705	-1.2629	0.0212091	0.630569	down	yes
MSTRG.24520	Bo7g072570	MSTRG.24520.1	NA	NA	NA	NA		13.8477	11.8502	26.073	11.7063	9.41902	37.2065	0.41366	-1.27348	0.0266843	0.7071	down	yes
MSTRG.24576	Bo7g075410	Bo7g075410.1;MSTRG.24576.2	GO:0043531(ADP binding);GO:0007165(signal transduction)	NA	NA	NA	Disease resistance protein (TIR-NBS-LRR class) family [Source:Projected from Arabidopsis thaliana (AT4G08450) TAIR;Acc:AT4G08450]	0.652361	0.424821	0.232244	1.14534	1.50667	2.42484	0.441107	-1.1808	0.0283693	0.725346	down	yes
MSTRG.24577	Bo7g075440	Bo7g075440.1	GO:0007165(signal transduction)	NA	NA	NA		2.88747	4.10006	2.27828	3.04626	5.58985	0	4.22666	2.07952	0.00246437	0.345383	up	yes
MSTRG.24658	Bo7g077810	MSTRG.24658.1;Bo7g077810.1	GO:0016787(hydrolase activity)	NA	NA	NA		1.14776	1.04481	2.10107	0.722076	0.839618	4.64894	0.413148	-1.27527	0.0102592	0.414868	down	yes
MSTRG.24696		MSTRG.24696.1	NA	NA	NA	NA		1.43567	1.86525	1.78534	0.428369	0.112043	0.134738	2.29118	1.19609	0.012038	0.458089	up	yes
MSTRG.24721		MSTRG.24721.1	NA	NA	NA	NA		0.143785	0	0.46332	1.42353	1.13105	1.48295	0.451306	-1.14782	0.0194264	0.599416	down	yes
MSTRG.24767	Bo7g080410	MSTRG.24767.2;MSTRG.24767.1;Bo7g080410.1	NA	NA	NA	NA		4.98942	5.49261	4.59837	2.72178	1.43091	1.75738	2.12666	1.08859	0.0397861	0.850193	up	yes
MSTRG.2484	Bo1g103860	MSTRG.2484.1	NA	NA	NA	NA		0.061792	0.300521	0.107223	0.031386	0.063992	2.95906	0.305258	-1.7119	0.0190078	0.594994	down	yes
MSTRG.2485		MSTRG.2485.1	NA	NA	NA	NA		0.211746	0	0.114218	0.718455	0	1.61232	0.408458	-1.29174	0.0287347	0.72988	down	yes
MSTRG.24859	Bo7g082230	MSTRG.24859.1;Bo7g082230.1	GO:0008152(metabolic process);GO:0016746(transferase activity, transferring acyl groups);GO:0016740(transferase activity)	00010(Glycolysis / Gluconeogenesis);00020(Citrate cycle (TCA cycle));00620(Pyruvate metabolism)	K00627	EC:2.3.1.12	Dihydrolipoamide acetyltransferase component of pyruvate dehydrogenase complex [Source:UniProtKB/TrEMBL;Acc:A0A0D3DAW5]	5.06848	6.00615	5.50288	4.1316	4.26119	22.8206	0.285657	-1.80764	0.0153893	0.530092	down	yes
MSTRG.24875	Bo7g082430	MSTRG.24875.1;MSTRG.24875.2	NA	NA	NA	NA		1.97833	1.57586	1.40525	2.6725	2.59713	0	2.60265	1.37998	0.0107576	0.424694	up	yes
MSTRG.24878	Bo7g082460	Bo7g082460.1	GO:0020037(heme binding);GO:0016705(oxidoreductase activity, acting on paired donors, with incorporation or reduction of molecular oxygen);GO:0005506(iron ion binding);GO:0046872(metal ion binding);GO:0004497(monooxygenase activity);GO:0055114(oxidation-reduction process);GO:0016491(oxidoreductase activity);GO:0016021(integral component of membrane);GO:0016020(membrane)	NA	NA	NA		0	0.039024	0.026319	0.525647	1.23352	2.47123	0.309886	-1.69019	0.0173203	0.565514	down	yes
MSTRG.2512		MSTRG.2512.1	NA	NA	NA	NA		17.1089	13.4031	7.72501	0	0	0	14.4279	3.85079	0.00445194	0.345383	up	yes
MSTRG.25156	Bo7g091380	Bo7g091380.1	GO:0005524(ATP binding);GO:0016021(integral component of membrane);GO:0016020(membrane)	NA	NA	NA		0	0	0	0	0	2.84458	0.269521	-1.89153	0.00774193	0.345383	down	yes
MSTRG.25271	Bo7g094880	Bo7g094880.1	NA	NA	NA	NA		0.51707	0.112186	0.345105	0.284097	0.794776	3.47997	0.30943	-1.69231	0.0324702	0.768704	down	yes
MSTRG.25291	Bo7g095170	Bo7g095170.1	GO:0030001(metal ion transport);GO:0046872(metal ion binding)	NA	NA	NA		0.118044	0.107924	0.234303	0.115695	0.308263	5.1153	0.196468	-2.34763	0.00841411	0.364098	down	yes
MSTRG.25307	Bo7g095430	Bo7g095430.1	GO:0043565(sequence-specific DNA binding);GO:0003700(transcription factor activity, sequence-specific DNA binding);GO:0006355(regulation of transcription, DNA-templated);GO:0005634(nucleus);GO:0006351(transcription, DNA-templated);GO:0003677(DNA binding)	NA	NA	NA		0.322907	0.349655	0.303203	0.391565	0.542032	2.42843	0.40066	-1.31955	0.0126684	0.473739	down	yes
MSTRG.25369		MSTRG.25369.1	NA	NA	NA	NA		0	0.054271	0.114	0	0.187193	2.32668	0.327927	-1.60856	0.0120915	0.458522	down	yes
MSTRG.25484	Bo7g098000	Bo7g098000.1	GO:0019752(carboxylic acid metabolic process);GO:0046912(transferase activity, transferring acyl groups, acyl groups converted into alkyl on transfer);GO:0003824(catalytic activity);GO:0016740(transferase activity)	NA	NA	NA		1.34801	1.0014	1.86475	0.030262	0	0.0316	2.20384	1.14002	0.0170176	0.560286	up	yes
MSTRG.25511	Bo7g098410	MSTRG.25511.1;Bo7g098410.1	NA	NA	NA	NA		24.3896	15.3262	20.4171	20.3068	21.6622	46.8122	0.440417	-1.18306	0.0409223	0.860793	down	yes
MSTRG.25648	Bo7g103830	Bo7g103830.1;MSTRG.25648.2	GO:0008152(metabolic process);GO:0016740(transferase activity);GO:0016757(transferase activity, transferring glycosyl groups);GO:0016758(transferase activity, transferring hexosyl groups);GO:0003676(nucleic acid binding)	NA	NA	NA	Glycosyltransferase [Source:UniProtKB/TrEMBL;Acc:A0A0D3DE85]	0.396159	1.2607	0.283516	2.39564	6.7343	15.0765	0.116212	-3.10516	0.0394914	0.845973	down	yes
MSTRG.25838	Bo7g107180;Bo7g107170	MSTRG.25838.1;MSTRG.25838.2;MSTRG.25838.3;MSTRG.25838.4;Bo7g107170.1;Bo7g107180.1	GO:0003824(catalytic activity);GO:0016491(oxidoreductase activity);GO:0050660(flavin adenine dinucleotide binding);GO:0016614(oxidoreductase activity, acting on CH-OH group of donors);GO:0055114(oxidation-reduction process);GO:0055114(oxidation-reduction process)	NA	NA	NA		1.30038	2.01274	1.407	1.22138	1.38801	4.8025	0.461022	-1.11709	0.0468452	0.914667	down	yes
MSTRG.25907	Bo7g108400	Bo7g108400.1	GO:0055085(transmembrane transport);GO:0016021(integral component of membrane);GO:0016020(membrane)	NA	NA	NA		1.08099	1.07105	0.696433	1.99892	3.7886	5.69593	0.31701	-1.6574	0.0362776	0.813897	down	yes
MSTRG.25914	Bo7g108520	Bo7g108520.1	GO:0006468(protein phosphorylation);GO:0005524(ATP binding);GO:0004674(protein serine/threonine kinase activity);GO:0004672(protein kinase activity);GO:0000166(nucleotide binding);GO:0016021(integral component of membrane);GO:0016020(membrane)	NA	NA	NA		0.199039	0.051634	0.400914	0.179739	0.755876	1.93527	0.420999	-1.24811	0.0444659	0.890327	down	yes
MSTRG.25915		MSTRG.25915.1	NA	NA	NA	NA		0.659723	0	0.148437	0	0.185553	4.10015	0.26128	-1.93633	0.0450064	0.895729	down	yes
MSTRG.25916	Bo7g108550	Bo7g108550.1	GO:0006468(protein phosphorylation);GO:0005524(ATP binding);GO:0004672(protein kinase activity);GO:0016021(integral component of membrane);GO:0016020(membrane)	NA	NA	NA		0.193022	0.117972	0.032111	0.514283	1.50102	2.64868	0.33042	-1.59763	0.0400899	0.853297	down	yes
MSTRG.2595	Bo1g108970	Bo1g108970.1	GO:0003700(transcription factor activity, sequence-specific DNA binding);GO:0006355(regulation of transcription, DNA-templated);GO:0005634(nucleus);GO:0006351(transcription, DNA-templated);GO:0003677(DNA binding);GO:0043565(sequence-specific DNA binding);GO:0044212(transcription regulatory region DNA binding);GO:0009414(response to water deprivation);GO:0009737(response to abscisic acid);GO:00458…	NA	NA	NA		0	1.55753	0	0	0	37.7295	0.0419216	-4.57616	0.038297	0.834447	down	yes
MSTRG.25950	Bo7g109070	Bo7g109070.1	GO:0043531(ADP binding);GO:0007165(signal transduction)	NA	NA	NA	Disease resistance protein (TIR-NBS-LRR class) family [Source:Projected from Arabidopsis thaliana (AT5G18360) TAIR;Acc:AT5G18360]	0.252274	0.497659	0.354507	0.792171	0.390125	1.74705	0.493343	-1.01934	0.0135257	0.493835	down	yes
MSTRG.260	Bo1g006670	Bo1g006670.1;MSTRG.260.2	GO:0016021(integral component of membrane);GO:0016020(membrane)	NA	NA	NA		0.118669	0.513684	0.450201	0.41948	0.284396	6.40974	0.185823	-2.428	0.00588011	0.345383	down	yes
MSTRG.26063	MEK1	Bo7g110720.1	GO:0000165(MAPK cascade);GO:0005622(intracellular);GO:0006468(protein phosphorylation);GO:0005524(ATP binding);GO:0004672(protein kinase activity);GO:0000187(activation of MAPK activity);GO:0004708(MAP kinase kinase activity);GO:0002237(response to molecule of bacterial origin);GO:0009414(response to water deprivation);GO:0009611(response to wounding);GO:0009814(defense response, incompatible int…	NA	NA	NA	MAP kinase/ ERK kinase 1 [Source:TAIR;Acc:AT4G26070](projected from arabidopsis_thaliana,AT4G26070)	8.85726	7.73687	16.3692	6.20322	5.2981	25.2042	0.405991	-1.30048	0.0158598	0.540924	down	yes
MSTRG.2609	Bo1g111260	Bo1g111260.1;MSTRG.2609.1	GO:0055085(transmembrane transport);GO:0016021(integral component of membrane);GO:0022857(transmembrane transporter activity);GO:0016020(membrane);GO:0005215(transporter activity)	NA	NA	NA		18.8232	16.6354	23.5452	17.0414	9.72815	38.6778	0.484546	-1.0453	0.0185494	0.584487	down	yes
MSTRG.26291	Bo7g115290	MSTRG.26291.1;Bo7g115290.1	GO:0016021(integral component of membrane);GO:0016020(membrane)	NA	NA	NA		6.08914	12.077	7.58552	0.260276	0.053412	2.05253	3.12471	1.64372	0.0456075	0.902124	up	yes
MSTRG.26369		MSTRG.26369.1	NA	NA	NA	NA		6.27706	5.95438	1.21768	1.9226	3.18049	0	5.7587	2.52574	0.0323256	0.766301	up	yes
MSTRG.26409	Bo7g117260	MSTRG.26409.1	NA	NA	NA	NA		0.0702742	0.218179	0.1081	0.835232	2.40076	5.31739	0.188097	-2.41045	0.0254628	0.69272	down	yes
MSTRG.26449	Bo7g117880	Bo7g117880.1	GO:0003677(DNA binding)	NA	NA	NA		0.732523	0.714802	0.652611	0.425999	0.278252	3.30477	0.405508	-1.3022	0.0140406	0.504753	down	yes
MSTRG.26473	ATMES9	MSTRG.26473.1;Bo7g118280.1	GO:0016788(hydrolase activity, acting on ester bonds);GO:0080030(methyl indole-3-acetate esterase activity);GO:0080031(methyl salicylate esterase activity);GO:0080032(methyl jasmonate esterase activity);GO:0009627(systemic acquired resistance);GO:0009694(jasmonic acid metabolic process);GO:0009696(salicylic acid metabolic process)	NA	NA	NA	methyl esterase 9 [Source:TAIR;Acc:AT4G37150](projected from arabidopsis_thaliana,AT4G37150)	16.8301	9.80646	16.1424	13.3839	13.2345	32.1966	0.442896	-1.17496	0.0443145	0.888119	down	yes
MSTRG.26491	Bo7g118580	MSTRG.26491.1	NA	NA	NA	NA		0	0	0.131521	0.460788	0.329471	1.87856	0.358964	-1.47809	7.54695e-05	0.323226	down	yes
MSTRG.26515	Bo7g118940	MSTRG.26515.1;Bo7g118940.1	NA	NA	NA	NA		0.070331	0	0.50205	0.307516	0.21982	1.2382	0.498747	-1.00362	0.0131534	0.486405	down	yes
MSTRG.26607	Bo8g001350	Bo8g001350.1	GO:0004190(aspartic-type endopeptidase activity);GO:0006508(proteolysis)	NA	NA	NA		0	0	4.7877	0	0	69.7128	0.0217676	-5.52167	0.00655108	0.345383	down	yes
MSTRG.26744		MSTRG.26744.1	NA	NA	NA	NA		0.780106	0.242474	0.191101	15.6043	83.1089	25.9975	0.060988	-4.03533	0.0331757	0.774381	down	yes
MSTRG.2680		MSTRG.2680.1	NA	NA	NA	NA		0.280603	0.258137	0.208295	0	0.214682	3.01146	0.330435	-1.59756	0.0275638	0.715648	down	yes
MSTRG.26917	Bo8g020480	Bo8g020480.1	GO:0016020(membrane)	NA	NA	NA		0.788583	0.313734	0.607248	0.634783	0.064473	2.58602	0.424693	-1.23551	0.0255821	0.694968	down	yes
MSTRG.27149	Bo8g032150	MSTRG.27149.1	NA	NA	NA	NA		6.19625	4.57958	3.44087	4.67228	3.97481	0	5.6088	2.48769	0.00608167	0.345383	up	yes
MSTRG.27192		MSTRG.27192.2;MSTRG.27192.1;MSTRG.27192.3	NA	NA	NA	NA		1.9499	2.34351	2.19513	4.45864	8.59601	10.6156	0.289699	-1.78737	0.0289152	0.732265	down	yes
MSTRG.2731	Bo1g119310	MSTRG.2731.1;MSTRG.2731.2;MSTRG.2731.3;Bo1g119310.1	GO:0055085(transmembrane transport);GO:0006811(ion transport);GO:0034220(ion transmembrane transport);GO:0005216(ion channel activity);GO:0016021(integral component of membrane);GO:0016020(membrane)	04626(Plant-pathogen interaction)	K05391	NA		5.26504	3.76266	7.15527	3.86824	4.11448	14.2615	0.397868	-1.32964	0.017264	0.564954	down	yes
MSTRG.27316	Bo8g042060	Bo8g042060.1	GO:0005634(nucleus);GO:0006355(regulation of transcription, DNA-templated);GO:0006351(transcription, DNA-templated);GO:0046872(metal ion binding)	NA	NA	NA	Transcription elongation factor 1 homolog [Source:UniProtKB/TrEMBL;Acc:A0A0D3DM27]	0	0	0	1.27331	1.57319	1.5391	0.398955	-1.3257	0.000670509	0.345383	down	yes
MSTRG.2732	Bo1g119320	Bo1g119320.1	GO:0055085(transmembrane transport);GO:0006811(ion transport);GO:0034220(ion transmembrane transport);GO:0005216(ion channel activity);GO:0016021(integral component of membrane);GO:0016020(membrane)	04626(Plant-pathogen interaction)	K05391	NA		0.365434	0.322073	0.388621	1.43081	1.35029	2.42878	0.396672	-1.33398	0.000118682	0.323226	down	yes
MSTRG.27471	Bo8g050600	MSTRG.27471.1;Bo8g050600.1	GO:0016491(oxidoreductase activity);GO:0046872(metal ion binding);GO:0055114(oxidation-reduction process)	NA	NA	NA		0.289451	0.264226	0.339679	1.19337	0.363588	3.89549	0.258612	-1.95114	0.0039878	0.345383	down	yes
MSTRG.27482	Bo8g050940	Bo8g050940.1	GO:0006855(drug transmembrane transport);GO:0015297(antiporter activity);GO:0015238(drug transmembrane transporter activity);GO:0055085(transmembrane transport);GO:0016021(integral component of membrane);GO:0016020(membrane)	NA	NA	NA	Protein DETOXIFICATION [Source:UniProtKB/TrEMBL;Acc:A0A0D3DMX1]	21.1931	19.3127	17.2814	28.8511	41.788	150.275	0.146715	-2.76891	0.0161236	0.544614	down	yes
MSTRG.27621	Bo8g058090	Bo8g058090.1	GO:0055085(transmembrane transport);GO:0016021(integral component of membrane);GO:0022857(transmembrane transporter activity);GO:0016020(membrane);GO:0005215(transporter activity)	NA	NA	NA		0.014589	0.120429	0.135793	0.690396	1.08028	3.81997	0.23401	-2.09536	0.00574091	0.345383	down	yes
MSTRG.27656	Bo8g058690	MSTRG.27656.1;MSTRG.27656.2	NA	NA	NA	NA		1.10162	0.677093	1.04465	19.0681	13.9333	4.55298	0.323805	-1.6268	0.0386471	0.837012	down	yes
MSTRG.27706	Bo8g059360	MSTRG.27706.1;MSTRG.27706.2;MSTRG.27706.3;MSTRG.27706.5;Bo8g059360.1	GO:0008152(metabolic process);GO:0017183(peptidyl-diphthamide biosynthetic process from peptidyl-histidine);GO:0004164(diphthine synthase activity);GO:0032259(methylation);GO:0008168(methyltransferase activity)	NA	NA	NA		1.23278	2.68153	1.91741	0.998891	1.66897	17.6503	0.16778	-2.57536	0.0322839	0.766301	down	yes
MSTRG.27707	Bo8g059370	MSTRG.27707.1;Bo8g059370.1	GO:0016021(integral component of membrane);GO:0016020(membrane)	NA	NA	NA		1.3139	0.938948	1.77905	2.22897	2.53392	17.682	0.12558	-2.99332	0.00255729	0.345383	down	yes
MSTRG.27788	U2	ENSRNA049448598-T1	NA	NA	NA	NA	U2 spliceosomal RNA	0	0	0.636505	0	0	1.85882	0.393285	-1.34635	0.0106817	0.423546	down	yes
MSTRG.27804	Bo8g064920	MSTRG.27804.1	NA	NA	NA	NA		0.026385	0.016519	1.08295	0	0	1.9084	0.411135	-1.28231	0.0442064	0.887491	down	yes
MSTRG.27851	Bo8g065780	MSTRG.27851.1;Bo8g065780.1	NA	NA	NA	NA		1.73144	1.78043	1.35006	2.52838	1.44564	6.94992	0.334076	-1.58175	0.0170148	0.560286	down	yes
MSTRG.27918	UP6	Bo8g066780.1	GO:0005777(peroxisome)	NA	NA	NA	unknown protein 6 [Source:TAIR;Acc:AT1G16730](projected from arabidopsis_thaliana,AT1G16730)	0.026281	0	0.09108	1.00736	0.123506	1.89303	0.341953	-1.54813	0.0157849	0.540274	down	yes
MSTRG.2796	Bo1g123610	Bo1g123610.1;MSTRG.2796.2	NA	NA	NA	NA		0.159072	0.801608	0.389805	1.09802	1.39857	5.06304	0.246468	-2.02053	0.0178674	0.575114	down	yes
MSTRG.28021	Bo8g068410	Bo8g068410.1	GO:0004499(N,N-dimethylaniline monooxygenase activity);GO:0004497(monooxygenase activity);GO:0050660(flavin adenine dinucleotide binding);GO:0055114(oxidation-reduction process);GO:0050661(NADP binding);GO:0016491(oxidoreductase activity)	NA	NA	NA	Flavin-containing monooxygenase [Source:UniProtKB/TrEMBL;Acc:A0A0D3DQC7]	0	0	0	0	0	1.16629	0.471136	-1.08578	0.00774193	0.345383	down	yes
MSTRG.28039		MSTRG.28039.1	NA	NA	NA	NA		3.08234	4.34037	0.915985	1.65701	2.65882	0.172059	3.40664	1.76835	0.0461147	0.907784	up	yes
MSTRG.28062	Bo8g070140	MSTRG.28062.1;Bo8g070140.1	NA	NA	NA	NA		0	0	0	0.029195	0	1.23724	0.45518	-1.13549	0.00612841	0.345383	down	yes
MSTRG.28096	Bo8g070660	Bo8g070660.1	GO:0032259(methylation);GO:0008171(O-methyltransferase activity);GO:0008168(methyltransferase activity);GO:0016740(transferase activity);GO:0046983(protein dimerization activity)	NA	NA	NA	O-methyltransferase family protein [Source:Projected from Arabidopsis thaliana (AT1G21110) TAIR;Acc:AT1G21110]	0.481759	0.855599	0.467934	3.43576	9.62504	22.2588	0.0782351	-3.67604	0.0203047	0.615725	down	yes
MSTRG.28100	Bo8g070790;Bo8g070800;Bo8g070820	Bo8g070790.1;MSTRG.28100.2;MSTRG.28100.3;MSTRG.28100.4;Bo8g070800.1;Bo8g070820.1	GO:0006468(protein phosphorylation);GO:0005524(ATP binding);GO:0004672(protein kinase activity);GO:0005509(calcium ion binding);GO:0030247(polysaccharide binding);GO:0016021(integral component of membrane);GO:0016020(membrane);GO:0030247(polysaccharide binding)	NA	NA	NA		3.11563	2.29077	7.73998	2.22144	1.76873	10.7958	0.372859	-1.4233	0.0498301	0.934942	down	yes
MSTRG.28102	Bo8g070850	MSTRG.28102.1;MSTRG.28102.2;Bo8g070850.1	GO:0005509(calcium ion binding);GO:0006468(protein phosphorylation);GO:0005524(ATP binding);GO:0004672(protein kinase activity);GO:0030247(polysaccharide binding);GO:0016021(integral component of membrane);GO:0016020(membrane)	NA	NA	NA		0.791684	1.38994	3.14564	1.56694	0.624532	8.53734	0.245897	-2.02388	0.00938556	0.391748	down	yes
MSTRG.28230	REF6	Bo8g076910.1	GO:0005634(nucleus);GO:0003676(nucleic acid binding);GO:0009741(response to brassinosteroid);GO:0009826(unidimensional cell growth);GO:0010228(vegetative to reproductive phase transition of meristem);GO:0033169(histone H3-K9 demethylation);GO:0035067(negative regulation of histone acetylation);GO:0048366(leaf development)	NA	NA	NA	relative of early flowering 6 [Source:TAIR;Acc:AT3G48430](projected from arabidopsis_thaliana,AT3G48430)	4.88227	3.70177	4.4363	2.85773	2.93524	0.886851	2.75345	1.46124	0.00826675	0.359872	up	yes
MSTRG.28276	Bo8g077630	MSTRG.28276.2	NA	NA	NA	NA		0	0	0	1.00484	0	2.66212	0.255919	-1.96624	0.0159539	0.541739	down	yes
MSTRG.28306	Bo8g079100	Bo8g079100.1	NA	NA	NA	NA		0	0	0	0.221679	0.502537	2.17093	0.328846	-1.60452	0.0115152	0.44406	down	yes
MSTRG.28519	Bo8g082540	MSTRG.28519.1;Bo8g082540.1;MSTRG.28519.3	GO:0003824(catalytic activity);GO:0006542(glutamine biosynthetic process);GO:0004356(glutamate-ammonia ligase activity);GO:0016787(hydrolase activity);GO:0006807(nitrogen compound metabolic process)	NA	NA	NA		4.14192	3.85007	4.73994	16.6254	21.1803	20.0656	0.248788	-2.00701	0.0019693	0.345383	down	yes
MSTRG.28538	Bo8g082820	MSTRG.28538.1	NA	NA	NA	NA		1.23773	1.14177	1.84177	0.77689	0.549553	5.64895	0.353488	-1.50027	0.000734465	0.345383	down	yes
MSTRG.28765	Bo8g090820	MSTRG.28765.1;Bo8g090820.1	GO:0043565(sequence-specific DNA binding);GO:0003700(transcription factor activity, sequence-specific DNA binding);GO:0006355(regulation of transcription, DNA-templated);GO:0005634(nucleus);GO:0006351(transcription, DNA-templated);GO:0003677(DNA binding)	NA	NA	NA	Uncharacterized protein (Fragment) [Source:UniProtKB/TrEMBL;Acc:A0A0D3DTM9]	25.4061	13.6868	23.8431	15.9344	10.4476	96.8342	0.212574	-2.23397	0.0135073	0.493581	down	yes
MSTRG.2894	Bo1g134420	MSTRG.2894.1	NA	NA	NA	NA		0	0.645506	0	0	0	4.36096	0.239556	-2.06156	0.0479589	0.92266	down	yes
MSTRG.28981	BGLU27	MSTRG.28981.1;Bo8g094880.1	GO:0005975(carbohydrate metabolic process);GO:0004553(hydrolase activity, hydrolyzing O-glycosyl compounds)	00500(Starch and sucrose metabolism);00460(Cyanoamino acid metabolism);00940(Phenylpropanoid biosynthesis)	K01188	EC:3.2.1.21	beta glucosidase 27 [Source:TAIR;Acc:AT3G60120](projected from arabidopsis_thaliana,AT3G60120)	0.180814	0.296619	0.097656	0.852978	1.62018	8.02548	0.143887	-2.79699	0.0137702	0.498136	down	yes
MSTRG.29028	Bo8g095840	MSTRG.29028.1;Bo8g095840.1	GO:0016021(integral component of membrane);GO:0016020(membrane)	NA	NA	NA		0.062146	0.056618	0	0.616516	1.11849	3.2196	0.260427	-1.94105	0.0108381	0.426316	down	yes
MSTRG.29067		MSTRG.29067.1	NA	NA	NA	NA		0.351007	0	0.140827	0.310886	0.049031	1.56406	0.451113	-1.14844	0.0213884	0.631989	down	yes
MSTRG.2925	Bo1g134930	Bo1g134930.1	GO:0016787(hydrolase activity);GO:0005975(carbohydrate metabolic process);GO:0004553(hydrolase activity, hydrolyzing O-glycosyl compounds);GO:0008152(metabolic process);GO:0016798(hydrolase activity, acting on glycosyl bonds)	00052(Galactose metabolism);00500(Starch and sucrose metabolism)	K01193	EC:3.2.1.26		0.025195	0	0.027642	1.53482	0.528821	1.49227	0.390881	-1.3552	0.0224509	0.649183	down	yes
MSTRG.29410	Bo8g102350	MSTRG.29410.1;Bo8g102350.1	GO:0042254(ribosome biogenesis);GO:0001522(pseudouridine synthesis);GO:0030515(snoRNA binding)	03008(Ribosome biogenesis in eukaryotes)	K11130	NA		3.13912	3.88154	3.05579	2.87575	1.86715	15.9184	0.264792	-1.91707	0.0163476	0.547046	down	yes
MSTRG.29437	Bo8g102740;Bo8g102730	MSTRG.29437.1;MSTRG.29437.2;Bo8g102730.1;Bo8g102740.1	GO:0016021(integral component of membrane);GO:0030247(polysaccharide binding);GO:0006468(protein phosphorylation);GO:0004674(protein serine/threonine kinase activity);GO:0005524(ATP binding);GO:0004672(protein kinase activity);GO:0016020(membrane)	NA	NA	NA		0.0665712	0	0.28511	0.231928	0.59621	1.76317	0.40555	-1.30205	0.0171868	0.563708	down	yes
MSTRG.2946		MSTRG.2946.1	NA	NA	NA	NA		0.133906	0	0	0	0.036723	1.28223	0.472578	-1.08138	0.0212472	0.631269	down	yes
MSTRG.29476	Bo8g104410	Bo8g104410.1;MSTRG.29476.2	GO:0015743(malate transport);GO:0016021(integral component of membrane);GO:0016020(membrane)	NA	NA	NA		1.6088	1.65998	1.4715	1.08698	0.670411	0.0641414	2.36129	1.23958	0.0121573	0.460599	up	yes
MSTRG.29477	Bo8g104420	Bo8g104420.1	GO:0006468(protein phosphorylation);GO:0005524(ATP binding);GO:0004672(protein kinase activity)	NA	NA	NA		0	0.014721	0	0.251268	0.697111	1.43899	0.43026	-1.21672	0.0238444	0.670201	down	yes
MSTRG.29562	Bo8g105860	Bo8g105860.1	GO:0009579(thylakoid);GO:0009535(chloroplast thylakoid membrane);GO:0009522(photosystem I);GO:0009765(photosynthesis, light harvesting);GO:0016168(chlorophyll binding);GO:0018298(protein-chromophore linkage);GO:0009523(photosystem II);GO:0015979(photosynthesis);GO:0009536(plastid);GO:0009507(chloroplast);GO:0016021(integral component of membrane);GO:0016020(membrane)	00196(Photosynthesis - antenna proteins)	K08917	NA	light harvesting complex photosystem II subunit 6 [Source:Projected from Arabidopsis thaliana (AT1G15820) TAIR;Acc:AT1G15820]	580.243	451.401	372.446	864.071	233.682	3.80895	78.9298	6.3025	0.0278487	0.719589	up	yes
MSTRG.29608	Bo8g106420	MSTRG.29608.1	NA	NA	NA	NA		0	0	0.166305	0.024504	0.15878	2.27343	0.32716	-1.61193	0.00659544	0.345383	down	yes
MSTRG.29610	Bo8g106440	Bo8g106440.1	GO:0016021(integral component of membrane);GO:0016020(membrane)	NA	NA	NA		21.1298	18.2771	18.8748	30.2809	26.8835	77.8059	0.264084	-1.92093	0.00357405	0.345383	down	yes
MSTRG.29648	Bo8g106960	Bo8g106960.1	GO:0050660(flavin adenine dinucleotide binding);GO:0016614(oxidoreductase activity, acting on CH-OH group of donors);GO:0055114(oxidation-reduction process)	NA	NA	NA		0	0	0	0.505539	0	1.03314	0.479687	-1.05984	0.0194135	0.599416	down	yes
MSTRG.29661	Bo8g107090	Bo8g107090.1	GO:0016021(integral component of membrane);GO:0016020(membrane)	NA	NA	NA		0.892491	2.84245	1.77295	1.1123	2.15144	30.7079	0.0950995	-3.39442	0.0305429	0.749223	down	yes
MSTRG.29882	Bo8g112250	Bo8g112250.1	GO:0055085(transmembrane transport);GO:0016021(integral component of membrane);GO:0022857(transmembrane transporter activity);GO:0016020(membrane);GO:0005215(transporter activity)	NA	NA	NA		22.3312	16.3408	16.4226	17.2374	21.4285	69.4665	0.292684	-1.77259	0.0352991	0.803551	down	yes
MSTRG.29893	Bo8g112390	MSTRG.29893.1	NA	NA	NA	NA		1.1762	1.47381	0.902947	0	0	0.001299	2.23653	1.16126	0.00697135	0.345383	up	yes
MSTRG.29921	Bo8g112780	Bo8g112780.1	NA	NA	NA	NA		0.071595	0	0	0.871321	0.525672	3.78095	0.2169	-2.2049	0.00208432	0.345383	down	yes
MSTRG.29927	Bo8g112850	MSTRG.29927.1	NA	NA	NA	NA		0	0	0	0	0.830168	12.3561	0.084177	-3.57043	0.0213007	0.631988	down	yes
MSTRG.30257	Bo9g005550	Bo9g005550.1;MSTRG.30257.2	GO:0005506(iron ion binding);GO:0051537(2 iron, 2 sulfur cluster binding);GO:0051536(iron-sulfur cluster binding);GO:0009055(electron carrier activity);GO:0003824(catalytic activity);GO:0016491(oxidoreductase activity);GO:0046872(metal ion binding);GO:0050660(flavin adenine dinucleotide binding);GO:0016614(oxidoreductase activity, acting on CH-OH group of donors);GO:0055114(oxidation-reduction pr…	00230(Purine metabolism);00232(Caffeine metabolism);04146(Peroxisome)	K00106	EC:1.17.1.4;EC:1.17.3.2		0.918012	0.687657	0.58601	2.21788	4.69484	7.64867	0.218403	-2.19493	0.0248454	0.682565	down	yes
MSTRG.30337	Bo9g007860	MSTRG.30337.2	NA	NA	NA	NA		1.11907	0.737607	1.22092	2.09334	2.62448	3.18558	0.434994	-1.20093	0.0153215	0.529278	down	yes
MSTRG.30487	Bo9g010300	MSTRG.30487.1	NA	NA	NA	NA		0.020545	0	0.049917	0.006053	0.015732	3.35174	0.243156	-2.04005	0.00658946	0.345383	down	yes
MSTRG.305	Bo1g007240	Bo1g007240.1;MSTRG.305.2;MSTRG.305.3;MSTRG.305.4;MSTRG.305.5	GO:0016787(hydrolase activity);GO:0005975(carbohydrate metabolic process);GO:0004553(hydrolase activity, hydrolyzing O-glycosyl compounds);GO:0008152(metabolic process);GO:0016798(hydrolase activity, acting on glycosyl bonds);GO:0016021(integral component of membrane);GO:0016020(membrane)	NA	NA	NA		39.0171	56.0683	73.6533	17.1356	13.0738	125.436	0.423308	-1.24022	0.0202233	0.615666	down	yes
MSTRG.30527	Bo9g010960	Bo9g010960.1;MSTRG.30527.2	GO:0055085(transmembrane transport);GO:0016021(integral component of membrane);GO:0022857(transmembrane transporter activity);GO:0016020(membrane);GO:0005215(transporter activity)	NA	NA	NA		9.73243	7.83611	7.59077	5.84064	3.92254	22.9621	0.399557	-1.32353	0.0392128	0.842509	down	yes
MSTRG.30602	Bo9g014090	MSTRG.30602.1;MSTRG.30602.2;MSTRG.30602.4;MSTRG.30602.3;Bo9g014090.1	NA	NA	NA	NA		2.38058	2.11475	4.56445	3.48363	5.41905	16.7418	0.215243	-2.21596	0.0162945	0.547046	down	yes
MSTRG.30809	Bo9g020250	MSTRG.30809.1	NA	NA	NA	NA		0	0	0.189077	0	0.177736	2.55153	0.304439	-1.71577	0.00828315	0.359872	down	yes
MSTRG.30811	Bo9g020280	MSTRG.30811.1;MSTRG.30811.2;Bo9g020280.1	GO:0016567(protein ubiquitination);GO:0004842(ubiquitin-protein transferase activity);GO:0016740(transferase activity)	NA	NA	NA	ARM repeat superfamily protein [Source:TAIR;Acc:AT5G67340](projected from arabidopsis_thaliana,AT5G67340)	2.69042	2.3135	1.74792	3.16325	4.09615	8.67777	0.359296	-1.47676	0.0331361	0.774381	down	yes
MSTRG.30840	Bo9g021580	Bo9g021580.1	NA	NA	NA	NA		0	0.085329	0.038436	0.147952	1.98632	9.98064	0.108742	-3.20102	0.0405035	0.856618	down	yes
MSTRG.30942		MSTRG.30942.1	NA	NA	NA	NA		0.271795	0.084318	0.746634	2.03764	1.45856	2.12138	0.397537	-1.33084	0.0252947	0.692067	down	yes
MSTRG.30944	Bo9g024050	Bo9g024050.1	GO:0016311(dephosphorylation);GO:0016787(hydrolase activity);GO:0046872(metal ion binding);GO:0003993(acid phosphatase activity)	NA	NA	NA	Purple acid phosphatase [Source:UniProtKB/TrEMBL;Acc:A0A0D3E307]	2.86536	2.15282	3.79607	8.25996	9.89255	8.91842	0.378147	-1.40298	0.0192539	0.598559	down	yes
MSTRG.30962	Bo9g024390	Bo9g024390.1	GO:0006468(protein phosphorylation);GO:0005524(ATP binding);GO:0004674(protein serine/threonine kinase activity);GO:0004672(protein kinase activity);GO:0000166(nucleotide binding)	NA	NA	NA		3.03876	1.53378	3.37464	2.92085	1.321	8.89025	0.335674	-1.57487	0.0232929	0.662017	down	yes
MSTRG.31025		MSTRG.31025.1	NA	NA	NA	NA		0.180834	0	0	0.657194	0.212399	1.29588	0.458242	-1.12582	0.0185504	0.584487	down	yes
MSTRG.31062	Bo9g027930	Bo9g027930.1	GO:0019310(inositol catabolic process);GO:0050113(inositol oxygenase activity);GO:0005506(iron ion binding);GO:0005737(cytoplasm);GO:0055114(oxidation-reduction process)	00053(Ascorbate and aldarate metabolism);00562(Inositol phosphate metabolism)	K00469	EC:1.13.99.1		0.614411	0.063447	2.45428	0.649349	1.09992	12.4703	0.124805	-3.00226	0.0183808	0.581688	down	yes
MSTRG.3107	Bo1g141270	Bo1g141270.1	NA	NA	NA	NA	Leucine-rich repeat (LRR) family protein [Source:Projected from Arabidopsis thaliana (AT2G15042) TAIR;Acc:AT2G15042]	0.005484	0.129826	0	0.072354	0.321068	1.29636	0.476281	-1.07012	0.0340533	0.789747	down	yes
MSTRG.31120		MSTRG.31120.1	NA	NA	NA	NA		0.097165	0	0	0	0	1.12759	0.497831	-1.00627	0.0159972	0.542386	down	yes
MSTRG.31232	Bo9g032500	Bo9g032500.1	NA	NA	NA	NA		0.090689	0.059673	0.423833	1.81815	1.77813	4.24141	0.219135	-2.19011	0.000432639	0.345383	down	yes
MSTRG.31305	Bo9g037180	MSTRG.31305.2;MSTRG.31305.1;MSTRG.31305.3;MSTRG.31305.4;MSTRG.31305.5;MSTRG.31305.6;Bo9g037180.1	GO:0004499(N,N-dimethylaniline monooxygenase activity);GO:0004497(monooxygenase activity);GO:0050660(flavin adenine dinucleotide binding);GO:0055114(oxidation-reduction process);GO:0050661(NADP binding);GO:0016491(oxidoreductase activity)	NA	NA	NA	Flavin-containing monooxygenase [Source:UniProtKB/TrEMBL;Acc:A0A0D3E4S7]	6.57548	7.11875	8.17217	2.03523	1.32201	2.51523	2.25571	1.17358	0.00560223	0.345383	up	yes
MSTRG.31348	Bo9g042180	Bo9g042180.1	NA	NA	NA	NA		1.10796	1.97687	0.864965	0.045254	0.609114	0.032213	2.38418	1.2535	0.0487265	0.928757	up	yes
MSTRG.31394	Bo9g044050	MSTRG.31394.1;Bo9g044050.1	NA	NA	NA	NA		2.30814	1.6938	2.58784	0	0	0	3.08398	1.62479	0.00379198	0.345383	up	yes
MSTRG.31426	ATGSTU16	MSTRG.31426.1;MSTRG.31426.2;Bo9g046550.1	NA	NA	NA	NA	glutathione S-transferase TAU 16 [Source:TAIR;Acc:AT1G59700](projected from arabidopsis_thaliana,AT1G59700)	14.4534	13.2224	29.0424	13.163	17.5928	61.8578	0.284975	-1.81109	0.0319973	0.764078	down	yes
MSTRG.31520	Bo9g055720	MSTRG.31520.1	NA	NA	NA	NA		0.068676	0.586309	1.71222	0.206034	0.898461	16.2045	0.0963635	-3.37537	0.0169176	0.558381	down	yes
MSTRG.31709	Bo9g064180	MSTRG.31709.1;Bo9g064180.1	GO:0043565(sequence-specific DNA binding);GO:0003700(transcription factor activity, sequence-specific DNA binding);GO:0006355(regulation of transcription, DNA-templated);GO:0005634(nucleus);GO:0006351(transcription, DNA-templated);GO:0003677(DNA binding)	NA	NA	NA		0	0	0	0.409896	0.0520538	2.92777	0.253109	-1.98217	0.00287779	0.345383	down	yes
MSTRG.31720	Bo9g065530	Bo9g065530.1	GO:0046983(protein dimerization activity)	NA	NA	NA		26.6106	32.2521	34.7036	0	0	0	31.2407	4.96535	0.000101658	0.323226	up	yes
MSTRG.3173	ATGSTU8	Bo1g144640.1	GO:0046686(response to cadmium ion)	00480(Glutathione metabolism)	K00799	EC:2.5.1.18	glutathione S-transferase TAU 8 [Source:TAIR;Acc:AT3G09270](projected from arabidopsis_thaliana,AT3G09270)	0.736321	0.084521	0.391753	0.258478	0.183879	4.7888	0.245742	-2.02479	0.0193394	0.59907	down	yes
MSTRG.31798	Bo9g069930	Bo9g069930.1	NA	NA	NA	NA		0	0	0	0.07379	0.080766	1.71151	0.378127	-1.40306	0.00640275	0.345383	down	yes
MSTRG.3190	Bo1g144880	MSTRG.3190.1	NA	NA	NA	NA		0.149883	0	0.080849	0.148963	0.333313	1.75771	0.403088	-1.31083	0.0149828	0.521912	down	yes
MSTRG.31986	CRK36	MSTRG.31986.1;MSTRG.31986.2;Bo9g078070.1	GO:0006468(protein phosphorylation);GO:0005524(ATP binding);GO:0004672(protein kinase activity);GO:0016021(integral component of membrane);GO:0016020(membrane);GO:0004674(protein serine/threonine kinase activity);GO:0009737(response to abscisic acid);GO:0005886(plasma membrane)	NA	NA	NA	cysteine-rich RLK (RECEPTOR-like protein kinase) 36 [Source:TAIR;Acc:AT4G04490](projected from arabidopsis_thaliana,AT4G04490)	0.582213	1.07114	0.227293	2.05065	4.20044	12.6761	0.134113	-2.89848	0.0301918	0.744791	down	yes
MSTRG.32008	Bo9g078460	MSTRG.32008.1;MSTRG.32008.2;Bo9g078460.1;MSTRG.32008.5;MSTRG.32008.4	GO:0005634(nucleus);GO:0003677(DNA binding);GO:0032968(positive regulation of transcription elongation from RNA polymerase II promoter);GO:0006367(transcription initiation from RNA polymerase II promoter)	NA	NA	NA	Uncharacterized protein (Fragment) [Source:UniProtKB/TrEMBL;Acc:A0A0D3E8D4]	6.95783	4.47404	3.27411	18.3464	21.1247	15.4582	0.372456	-1.42486	0.0355506	0.807575	down	yes
MSTRG.32075		MSTRG.32075.1;MSTRG.32075.2;MSTRG.32075.3;MSTRG.32075.4	NA	NA	NA	NA		1.40039	0.639038	0.31565	4.24741	3.00692	4.42997	0.331536	-1.59276	0.0414454	0.865024	down	yes
MSTRG.32098		MSTRG.32098.1	NA	NA	NA	NA		0	0.091645	0	0.409218	0.300293	1.23252	0.467093	-1.09822	0.0042313	0.345383	down	yes
MSTRG.32127	Bo9g088440	MSTRG.32127.1	NA	NA	NA	NA		0	0	0	0	0.155494	1.74465	0.378572	-1.40136	0.0142752	0.508405	down	yes
MSTRG.3228	Bo1g147490	MSTRG.3228.1	NA	NA	NA	NA		1.69471	1.13552	1.44567	0.690947	1.6077	0	2.45614	1.29639	0.0222748	0.645819	up	yes
MSTRG.32353		MSTRG.32353.1	NA	NA	NA	NA		8.47451	10.7606	8.28483	6.76955	5.435	2.96836	2.5168	1.33159	0.0126561	0.473688	up	yes
MSTRG.32581	Bo9g118940	Bo9g118940.1	GO:0016021(integral component of membrane);GO:0016020(membrane)	NA	NA	NA	Major facilitator superfamily protein [Source:TAIR;Acc:AT5G54860](projected from arabidopsis_thaliana,AT5G54860)	1.63319	1.49707	1.7755	1.90005	1.02925	4.91029	0.435678	-1.19867	0.00537238	0.345383	down	yes
MSTRG.32612	Bo9g120550;Bo9g120390	MSTRG.32612.1;Bo9g120390.1;Bo9g120550.1	NA	NA	NA	NA		4.62622	6.75911	23.7535	12.2025	16.4018	98.5992	0.0910629	-3.45699	0.0261793	0.703796	down	yes
MSTRG.32769	Bo9g130630	MSTRG.32769.1;Bo9g130630.1	GO:0016567(protein ubiquitination);GO:0004842(ubiquitin-protein transferase activity);GO:0006468(protein phosphorylation);GO:0005524(ATP binding);GO:0004672(protein kinase activity)	NA	NA	NA		0.825434	0.464397	0.855778	1.04679	0.7179	2.35555	0.497606	-1.00692	0.00707419	0.345383	down	yes
MSTRG.32907	Bo9g135650	MSTRG.32907.1	NA	NA	NA	NA		0.211214	0	0	0.087033	0.069453	1.36398	0.466021	-1.10153	0.0248931	0.682808	down	yes
MSTRG.32912	Bo9g135690	MSTRG.32912.1	NA	NA	NA	NA		2.76928	2.35176	1.62593	2.99981	1.77306	11.3739	0.271834	-1.8792	0.0301912	0.744791	down	yes
MSTRG.32976	Bo9g140800	Bo9g140800.1	NA	NA	NA	NA		0	0	0	0	0	4.41092	0.193236	-2.37156	0.00774193	0.345383	down	yes
MSTRG.33001	Bo9g141110	MSTRG.33001.1;Bo9g141110.1	GO:0005634(nucleus);GO:0006355(regulation of transcription, DNA-templated);GO:0006351(transcription, DNA-templated);GO:0003677(DNA binding)	NA	NA	NA		0	0.052388	0	0.11683	0.14734	3.28984	0.247228	-2.01608	0.00816135	0.357454	down	yes
MSTRG.33054	Bo9g147040	MSTRG.33054.1;Bo9g147040.1	GO:0030001(metal ion transport);GO:0046872(metal ion binding)	NA	NA	NA		9.68779	7.49607	26.903	5.29637	7.74593	77.8721	0.161044	-2.63447	0.0312885	0.759444	down	yes
MSTRG.33250	Bo9g154290	MSTRG.33250.1	NA	NA	NA	NA		0.351971	0.253147	0.154853	0.367454	0.422321	2.27503	0.399108	-1.32515	0.0181821	0.580527	down	yes
MSTRG.33355		MSTRG.33355.1;MSTRG.33355.2	NA	NA	NA	NA		22.4779	17.5252	20.4545	13.7322	21.7514	7.49759	2.51552	1.33086	0.0219707	0.640871	up	yes
MSTRG.33591	Bo9g165900	MSTRG.33591.1;Bo9g165900.1	GO:0005524(ATP binding)	NA	NA	NA	GHMP kinase family protein [Source:TAIR;Acc:AT5G14470](projected from arabidopsis_thaliana,AT5G14470)	0.324589	0.050526	0.178304	0.159088	0.988616	34.8052	0.037629	-4.73201	0.0159165	0.540924	down	yes
MSTRG.33635	Bo9g166530	MSTRG.33635.2;MSTRG.33635.1;MSTRG.33635.3;Bo9g166530.1	GO:0055114(oxidation-reduction process);GO:0016491(oxidoreductase activity)	00960(Tropane, piperidine and pyridine alkaloid biosynthesis)	K08081	EC:1.1.1.206		1.55383	2.83725	4.35757	13.399	15.919	42.508	0.0828831	-3.59278	0.00384928	0.345383	down	yes
MSTRG.33636		MSTRG.33636.1;MSTRG.33636.2	NA	NA	NA	NA		2.53018	2.47367	1.73149	1.84528	3.37791	15.2274	0.223596	-2.16103	0.0471266	0.91593	down	yes
MSTRG.33668	Bo9g168900	Bo9g168900.1	NA	04075(Plant hormone signal transduction)	K13464	NA		0.138499	0	0.332939	0.97833	0.754027	2.29568	0.338206	-1.56402	0.000713117	0.345383	down	yes
MSTRG.33730	Bo9g169800	MSTRG.33730.1	NA	NA	NA	NA		0.0817134	0.192466	0.0800195	0.398553	0.231674	1.94678	0.385548	-1.37502	0.00617028	0.345383	down	yes
MSTRG.33910	Bo9g174230	MSTRG.33910.1;Bo9g174230.1	GO:0016567(protein ubiquitination);GO:0004842(ubiquitin-protein transferase activity);GO:0016740(transferase activity);GO:0046872(metal ion binding)	NA	NA	NA		0.449627	0.027897	0.065996	0.310791	0.215634	1.59471	0.463881	-1.10817	0.043813	0.885456	down	yes
MSTRG.33946	Bo9g174620	Bo9g174620.1	GO:0016021(integral component of membrane);GO:0016020(membrane)	NA	NA	NA		0.057331	0.039174	0	0.058241	0.027624	1.38259	0.444565	-1.16954	0.0103707	0.416395	down	yes
MSTRG.33978	Bo9g175020	Bo9g175020.1	NA	NA	NA	NA		0.030304	0.111044	0.073028	0.142731	0.541838	2.40678	0.331419	-1.59327	0.0221223	0.643555	down	yes
MSTRG.34110	Bo9g177080	Bo9g177080.1	GO:0007094(mitotic spindle assembly checkpoint)	NA	NA	NA	Mad3/BUB1 homology region 1 [Source:TAIR;Acc:AT5G05510](projected from arabidopsis_thaliana,AT5G05510)	7.01722	8.01506	10.4312	1.60549	1.18678	1.92903	3.03072	1.59966	0.00552876	0.345383	up	yes
MSTRG.34113	Bo9g177130	Bo9g177130.1	GO:0003700(transcription factor activity, sequence-specific DNA binding);GO:0006355(regulation of transcription, DNA-templated);GO:0005634(nucleus);GO:0006351(transcription, DNA-templated);GO:0003677(DNA binding);GO:0043565(sequence-specific DNA binding);GO:0044212(transcription regulatory region DNA binding);GO:0009408(response to heat);GO:0009414(response to water deprivation);GO:0010224(respon…	NA	NA	NA		0	0	0	0	0	9.0081	0.106184	-3.23536	0.00774193	0.345383	down	yes
MSTRG.34127	Bo9g177330	Bo9g177330.1	NA	NA	NA	NA		1.02376	0.399662	0.67748	1.06814	0.459897	2.34078	0.495036	-1.0144	0.0484183	0.926549	down	yes
MSTRG.34173	Bo9g178960	MSTRG.34173.1;Bo9g178960.1	GO:0006952(defense response);GO:0043531(ADP binding)	NA	NA	NA		9.38117	9.09752	8.47148	10.8088	10.784	32.5568	0.309144	-1.69365	0.00899669	0.378882	down	yes
MSTRG.3418	Bo1g156330	Bo1g156330.1;MSTRG.3418.2	NA	NA	NA	NA	Regulator of chromosome condensation (RCC1) family protein [Source:TAIR;Acc:AT3G02510](projected from arabidopsis_thaliana,AT3G02510)	5.6377	7.78124	7.75611	0.580483	0.11077	1.94048	2.63301	1.39672	0.0100804	0.410325	up	yes
MSTRG.34298	UNE18	MSTRG.34298.1;MSTRG.34298.2;Bo9g184810.1	GO:0032934(sterol binding);GO:0009567(double fertilization forming a zygote and endosperm);GO:0005783(endoplasmic reticulum)	NA	NA	NA	Oxysterol-binding family protein [Source:TAIR;Acc:AT5G02100](projected from arabidopsis_thaliana,AT5G02100)	12.0829	9.0052	18.2317	6.11597	4.18102	26.4219	0.462609	-1.11214	0.0137327	0.497899	down	yes
MSTRG.34338		MSTRG.34338.1	NA	NA	NA	NA		0.222303	0.321404	0.110852	0.576599	1.84411	4.0789	0.264194	-1.92033	0.0429808	0.880416	down	yes
MSTRG.3437	Bo1g157640	Bo1g157640.1	GO:0005840(ribosome);GO:0006412(translation);GO:0003735(structural constituent of ribosome);GO:0005622(intracellular);GO:0016021(integral component of membrane);GO:0016020(membrane)	NA	NA	NA	Protein of unknown function (DUF1666) [Source:TAIR;Acc:AT3G01175](projected from arabidopsis_thaliana,AT3G01175)	0.446017	0.246378	0.79224	0.718697	0.548579	4.54885	0.26063	-1.93993	0.000660566	0.345383	down	yes
MSTRG.34397		MSTRG.34397.1	NA	NA	NA	NA		0.504912	0.316239	1.48215	1.73015	3.52618	7.6697	0.193139	-2.37229	0.0226374	0.652134	down	yes
MSTRG.34455		MSTRG.34455.1	NA	NA	NA	NA		0.92533	0.410646	1.2295	0.822031	0.109399	2.50201	0.485349	-1.04291	0.0413095	0.863941	down	yes
MSTRG.34464		MSTRG.34464.1;MSTRG.34464.2	NA	NA	NA	NA		4.63421	4.05606	3.26766	6.29135	8.9861	9.98752	0.483391	-1.04874	0.0496147	0.933463	down	yes
MSTRG.34628		MSTRG.34628.1	NA	NA	NA	NA		0.210968	0.072257	0.342252	0.16114	0.653365	1.88586	0.428496	-1.22265	0.0375234	0.82398	down	yes
MSTRG.34802		MSTRG.34802.1	NA	NA	NA	NA		0	0.191067	0.07567	1.48921	1.31855	1.53315	0.427752	-1.22515	0.00241669	0.345383	down	yes
MSTRG.34842		MSTRG.34842.1	NA	NA	NA	NA		1.67505	0.80232	6.5842	0.231442	1.07965	29.4217	0.102464	-3.28682	0.0350342	0.802004	down	yes
MSTRG.35005		MSTRG.35005.1	NA	NA	NA	NA		0	0.04712	0.082366	0	0.131698	4.75743	0.189968	-2.39617	0.0090979	0.382209	down	yes
MSTRG.35041		MSTRG.35041.1	NA	NA	NA	NA		0	0	0.26658	0.160097	0.304412	3.89365	0.223673	-2.16053	0.00391616	0.345383	down	yes
MSTRG.35081		MSTRG.35081.1	NA	NA	NA	NA		0	0	0	0.185594	0.245075	2.6878	0.280516	-1.83384	0.00610648	0.345383	down	yes
MSTRG.35095		MSTRG.35095.1	NA	NA	NA	NA		0.268267	0	0	0	0.188253	1.84338	0.403639	-1.30886	0.0423919	0.873479	down	yes
MSTRG.35162		MSTRG.35162.1	NA	NA	NA	NA		0.094655	0.112969	0	1.45237	3.99274	4.94948	0.197554	-2.33968	0.0257955	0.69782	down	yes
MSTRG.35182		MSTRG.35182.1	NA	NA	NA	NA		1.34628	2.15925	4.34349	0.656014	0.626477	16.7503	0.184526	-2.4381	0.0077696	0.34626	down	yes
MSTRG.35196		MSTRG.35196.1	NA	NA	NA	NA		135.909	151.301	91.6633	172.734	146.945	663.076	0.205259	-2.28448	0.0324319	0.768218	down	yes
MSTRG.35248		MSTRG.35248.1	NA	NA	NA	NA		0.291028	0	0	0.448136	0	1.96082	0.370484	-1.43252	0.0245914	0.678774	down	yes
MSTRG.35357		MSTRG.35357.1	NA	NA	NA	NA		0.412468	0.685882	0.480586	0.313286	0.043479	3.71782	0.32986	-1.60008	0.0143596	0.509446	down	yes
MSTRG.35374		MSTRG.35374.1;MSTRG.35374.2	NA	NA	NA	NA		0.463318	0.198363	1.18697	0.322424	0.252168	2.57332	0.414564	-1.27033	0.0162649	0.547046	down	yes
MSTRG.35461		MSTRG.35461.1	NA	NA	NA	NA		13.5943	12.202	14.8644	15.5938	11.9257	3.78861	2.81557	1.49343	0.0415697	0.865024	up	yes
MSTRG.35485		MSTRG.35485.1	NA	NA	NA	NA		0.204978	0.278251	0.110568	0	0.113958	1.5291	0.497268	-1.00791	0.0453655	0.89905	down	yes
MSTRG.35492		MSTRG.35492.1	NA	NA	NA	NA		0.03785	0.025863	0.081667	1.11366	0.1473	9.33688	0.09994	-3.32279	0.00253159	0.345383	down	yes
MSTRG.35533		MSTRG.35533.1	NA	NA	NA	NA		46.7757	36.0213	31.0231	51.6858	47.2173	117.593	0.341995	-1.54795	0.0310429	0.755604	down	yes
MSTRG.35556		MSTRG.35556.1	NA	NA	NA	NA		0.075197	0.154489	0.445015	1.09042	0.422281	1.39953	0.473755	-1.07779	0.0246508	0.679178	down	yes
MSTRG.35614		MSTRG.35614.1;MSTRG.35614.2	NA	NA	NA	NA		1.51775	2.90236	2.81431	1.35631	1.29466	0	3.17451	1.66654	0.0318607	0.763027	up	yes
MSTRG.35629		MSTRG.35629.1	NA	NA	NA	NA		0.462411	0.329707	0.332522	1.11254	1.19649	2.0413	0.460407	-1.11902	0.00360778	0.345383	down	yes
MSTRG.35658		MSTRG.35658.1	NA	NA	NA	NA		0.305441	0.493138	1.19545	0.611468	0.734649	5.81506	0.232549	-2.1044	0.00453462	0.345383	down	yes
MSTRG.35668		MSTRG.35668.1	NA	NA	NA	NA		0.699801	0	0	0	0.15977	35.5359	0.0377624	-4.72691	0.0205156	0.618854	down	yes
MSTRG.35700		MSTRG.35700.1	NA	NA	NA	NA		0.706015	0.072069	0.872005	0.277693	0.301917	5.75748	0.221763	-2.17291	0.0110445	0.431296	down	yes
MSTRG.35705		MSTRG.35705.1	NA	NA	NA	NA		7.33872	4.56104	8.41382	7.47949	16.0942	114.472	0.070786	-3.82039	0.0187302	0.588008	down	yes
MSTRG.35802		MSTRG.35802.1	NA	NA	NA	NA		13.4166	10.9196	10.1334	0.193778	6.5742	0.168928	12.6174	3.65735	0.0476828	0.920188	up	yes
MSTRG.35875		MSTRG.35875.1	NA	NA	NA	NA		1.13545	0.571474	1.84948	1.18702	1.2097	3.27538	0.472355	-1.08206	0.0415127	0.865024	down	yes
MSTRG.35881		MSTRG.35881.1	NA	NA	NA	NA		0.132419	0.180962	1.89404	0.543912	0.368095	3.55331	0.305766	-1.7095	0.042551	0.875932	down	yes
MSTRG.35889		MSTRG.35889.1	NA	NA	NA	NA		0	0	0.155944	0	0	4.19495	0.206415	-2.27638	0.00392501	0.345383	down	yes
MSTRG.35891		MSTRG.35891.1	NA	NA	NA	NA		2.10405	1.59073	1.32125	1.97331	1.6005	5.04944	0.455305	-1.1351	0.0372527	0.819957	down	yes
MSTRG.35976		MSTRG.35976.1	NA	NA	NA	NA		0	0.164027	0.194233	0.060966	0.016015	1.44814	0.457613	-1.1278	0.00540902	0.345383	down	yes
MSTRG.36035		MSTRG.36035.1	NA	NA	NA	NA		1.46186	1.84339	1.48726	0.334567	0.473038	0.106007	2.37398	1.24731	0.00120528	0.345383	up	yes
MSTRG.36057		MSTRG.36057.1	NA	NA	NA	NA		0	0	0	0	0	3.05608	0.255828	-1.96675	0.00774193	0.345383	down	yes
MSTRG.36087		MSTRG.36087.1	NA	NA	NA	NA		0.202729	0.152223	0	0.351543	0.371566	1.83249	0.41185	-1.27981	0.0188715	0.591586	down	yes
MSTRG.36150		MSTRG.36150.1	NA	NA	NA	NA		5.42701	3.69564	5.07736	0.425396	0.838102	1.10048	2.74336	1.45595	0.0162807	0.547046	up	yes
MSTRG.3624	Bo2g008640	Bo2g008640.1	GO:0016639(oxidoreductase activity, acting on the CH-NH2 group of donors, NAD or NADP as acceptor);GO:0016491(oxidoreductase activity);GO:0006520(cellular amino acid metabolic process);GO:0055114(oxidation-reduction process)	00910(Nitrogen metabolism);00250(Alanine, aspartate and glutamate metabolism);00220(Arginine biosynthesis);00471(D-Glutamine and D-glutamate metabolism)	K00261	EC:1.4.1.3	Glutamate dehydrogenase [Source:UniProtKB/TrEMBL;Acc:A0A0D3AI31]	3.01455	1.92294	2.25438	2.83714	6.28467	28.2496	0.128743	-2.95743	0.0299636	0.743343	down	yes
MSTRG.36241		MSTRG.36241.1	NA	NA	NA	NA		0	0	0	0	0	1.39241	0.427727	-1.22524	0.00774193	0.345383	down	yes
MSTRG.36258		MSTRG.36258.1	NA	NA	NA	NA		0.092811	0	0.188778	3.89829	3.23901	2.00743	0.347061	-1.52674	0.00735372	0.345383	down	yes
MSTRG.36275		MSTRG.36275.1	NA	NA	NA	NA		0.571768	1.31903	1.91913	0.529736	0.615315	4.61475	0.382397	-1.38686	0.0296578	0.74023	down	yes
MSTRG.36279		MSTRG.36279.1	NA	NA	NA	NA		2.61002	1.25209	5.42937	0.690768	1.53873	23.0197	0.152203	-2.71593	0.0300749	0.743343	down	yes
MSTRG.36459		MSTRG.36459.1	NA	NA	NA	NA		3.97056	4.3979	3.78449	4.56496	5.99854	12.1829	0.403738	-1.30851	0.0262076	0.704017	down	yes
MSTRG.36487		MSTRG.36487.1	NA	NA	NA	NA		17.9639	10.4509	27.617	12.3487	21.9776	214.798	0.0864373	-3.5322	0.019558	0.601793	down	yes
MSTRG.36494		MSTRG.36494.1	NA	NA	NA	NA		0.378092	0.183186	0.573668	0.204035	0.295124	2.93902	0.349244	-1.51769	0.00670428	0.345383	down	yes
MSTRG.36498		MSTRG.36498.1	NA	NA	NA	NA		0	0.370671	0.073155	1.4365	2.43838	3.45781	0.270409	-1.88678	0.0161403	0.544676	down	yes
MSTRG.36583		MSTRG.36583.1	NA	NA	NA	NA		13.4606	8.40645	18.2948	15.7856	18.0772	39.3731	0.326735	-1.61381	0.0318625	0.763027	down	yes
MSTRG.36623		MSTRG.36623.1	NA	NA	NA	NA		1.64021	0.821879	2.13402	1.15292	0.623921	6.98731	0.29603	-1.75619	0.00553331	0.345383	down	yes
MSTRG.3773	Bo2g010780	Bo2g010780.1	NA	NA	NA	NA		0	0	1.09081	0	0	3.22648	0.281009	-1.83131	0.0150388	0.523353	down	yes
MSTRG.3808	Bo2g011190	Bo2g011190.1	NA	04075(Plant hormone signal transduction)	K14487	NA		0.044082	0.071624	0.297925	0.101339	0.46621	3.22361	0.275624	-1.85923	0.0133718	0.491538	down	yes
MSTRG.3852	Bo2g011730	Bo2g011730.1	GO:0009098(leucine biosynthetic process);GO:0003862(3-isopropylmalate dehydrogenase activity);GO:0000287(magnesium ion binding);GO:0016616(oxidoreductase activity, acting on the CH-OH group of donors, NAD or NADP as acceptor);GO:0005737(cytoplasm);GO:0009082(branched-chain amino acid biosynthetic process);GO:0046872(metal ion binding);GO:0055114(oxidation-reduction process);GO:0051287(NAD binding)	NA	NA	NA	3-isopropylmalate dehydrogenase [Source:UniProtKB/TrEMBL;Acc:A0A0D3AIZ0]	1.76795	0.950682	1.3554	0.004482	0	0.039652	2.23856	1.16257	0.0163751	0.547046	up	yes
MSTRG.4083	Bo2g018450	MSTRG.4083.1;Bo2g018450.1	GO:0020037(heme binding);GO:0006979(response to oxidative stress);GO:0004601(peroxidase activity);GO:0098869(cellular oxidant detoxification);GO:0055114(oxidation-reduction process)	NA	NA	NA	Peroxidase superfamily protein [Source:TAIR;Acc:AT5G19880](projected from arabidopsis_thaliana,AT5G19880)	0	0	0	0.487778	0.0877296	2.73213	0.267688	-1.90138	0.00282711	0.345383	down	yes
MSTRG.4096		MSTRG.4096.1	NA	NA	NA	NA		0	0	0	0	0	1.4915	0.411156	-1.28224	0.00774193	0.345383	down	yes
MSTRG.4102	Bo2g019710	MSTRG.4102.1	NA	NA	NA	NA		0.246069	0.324024	0.758161	0.213966	0.194912	1.88587	0.4816	-1.05409	0.0051014	0.345383	down	yes
MSTRG.4149	Bo2g023380	Bo2g023380.1;MSTRG.4149.2	NA	NA	NA	NA		32.928	23.699	24.7402	39.1051	44.0162	70.3217	0.406642	-1.29817	0.0256063	0.694968	down	yes
MSTRG.4190	Bo2g024040	MSTRG.4190.1;Bo2g024040.1	GO:0043565(sequence-specific DNA binding);GO:0003700(transcription factor activity, sequence-specific DNA binding);GO:0006355(regulation of transcription, DNA-templated);GO:0005634(nucleus);GO:0006351(transcription, DNA-templated);GO:0003677(DNA binding)	NA	NA	NA		0.211928	0.935102	0.985819	0.306655	1.0768	14.9732	0.111673	-3.16265	0.0216804	0.637914	down	yes
MSTRG.4287	Bo2g025570	Bo2g025570.1	GO:0016310(phosphorylation);GO:0016301(kinase activity);GO:0016740(transferase activity);GO:0006468(protein phosphorylation);GO:0005524(ATP binding);GO:0004674(protein serine/threonine kinase activity);GO:0004672(protein kinase activity);GO:0000166(nucleotide binding);GO:0016021(integral component of membrane);GO:0016020(membrane)	NA	NA	NA		0.113652	0.143553	0.395374	0.241962	0.638101	1.99647	0.409704	-1.28735	0.0205499	0.618854	down	yes
MSTRG.437	Bo1g009940	Bo1g009940.1	GO:0005634(nucleus);GO:0006355(regulation of transcription, DNA-templated);GO:0016573(histone acetylation);GO:0004402(histone acetyltransferase activity);GO:0003712(transcription cofactor activity);GO:0008270(zinc ion binding)	NA	NA	NA		0	0.028838	0	0.052943	0.52867	2.18893	0.336675	-1.57057	0.0305554	0.749223	down	yes
MSTRG.4388	Bo2g030260	MSTRG.4388.1;MSTRG.4388.2;MSTRG.4388.3;MSTRG.4388.4;Bo2g030260.1	GO:0006950(response to stress);GO:0005516(calmodulin binding)	NA	NA	NA		8.13019	5.45217	14.7564	9.36594	11.4972	29.2856	0.301164	-1.73138	0.0433293	0.882274	down	yes
MSTRG.4404	Bo2g032550	MSTRG.4404.1;Bo2g032550.1	GO:0016021(integral component of membrane);GO:0016020(membrane)	NA	NA	NA		0.047478	0.032441	0	0.701441	0.183888	2.76606	0.271908	-1.87881	0.00438048	0.345383	down	yes
MSTRG.4405	Bo2g032590	Bo2g032590.1	GO:0020037(heme binding);GO:0016705(oxidoreductase activity, acting on paired donors, with incorporation or reduction of molecular oxygen);GO:0005506(iron ion binding);GO:0046872(metal ion binding);GO:0004497(monooxygenase activity);GO:0055114(oxidation-reduction process);GO:0016491(oxidoreductase activity)	NA	NA	NA		0	0	0.032137	0.232628	0.092957	1.21359	0.456984	-1.12978	0.00119383	0.345383	down	yes
MSTRG.4420	Bo2g032850	MSTRG.4420.1;MSTRG.4420.2;MSTRG.4420.3	NA	NA	NA	NA		0.236211	0.27472	0.36858	4.31886	5.75421	5.41568	0.203652	-2.29582	0.00105334	0.345383	down	yes
MSTRG.4422	Bo2g032920	MSTRG.4422.1;Bo2g032920.1	GO:0046983(protein dimerization activity)	NA	NA	NA		0.117057	0.08587	0.150585	0.300874	0.363332	2.24544	0.351703	-1.50757	0.00434378	0.345383	down	yes
MSTRG.4428	Bo2g032970	MSTRG.4428.1;Bo2g032970.1	GO:0016787(hydrolase activity);GO:0005975(carbohydrate metabolic process);GO:0004553(hydrolase activity, hydrolyzing O-glycosyl compounds);GO:0004565(beta-galactosidase activity);GO:0008152(metabolic process);GO:0016798(hydrolase activity, acting on glycosyl bonds)	NA	NA	NA	Beta-galactosidase [Source:UniProtKB/TrEMBL;Acc:A0A0D3ALM6]	8.65121	8.15261	4.11244	161.743	665.406	58.2174	0.154967	-2.68997	0.0350456	0.802004	down	yes
MSTRG.4475	Bo2g038870	MSTRG.4475.1;MSTRG.4475.2;Bo2g038870.1	NA	NA	NA	NA		38.5249	39.0778	26.8883	6.37843	9.83478	10.8918	3.27741	1.71255	0.0282906	0.724941	up	yes
MSTRG.4481	Bo2g038940	MSTRG.4481.2;MSTRG.4481.1;MSTRG.4481.3;Bo2g038940.1	NA	NA	NA	NA		0.205742	0.0862816	0.240453	4.7516	1.77326	12.8843	0.0806897	-3.63147	0.00236154	0.345383	down	yes
MSTRG.4616	Bo2g047390	MSTRG.4616.1	NA	NA	NA	NA		0.120179	0.101245	0.736739	0.102557	0.278131	1.82045	0.443034	-1.17451	0.0264431	0.705075	down	yes
MSTRG.4626	Bo2g047520;Bo2g047550	MSTRG.4626.1;MSTRG.4626.2;Bo2g047520.1;Bo2g047550.1	GO:0030001(metal ion transport);GO:0046872(metal ion binding)	NA	NA	NA		1.4272	0.605878	1.08356	2.47665	2.31985	10.9278	0.171744	-2.54167	0.00560014	0.345383	down	yes
MSTRG.4743	Bo2g051370	MSTRG.4743.1	NA	NA	NA	NA		1.44175	1.43361	1.05678	1.08114	0.546569	0.118448	2.03293	1.02356	0.0313377	0.759564	up	yes
MSTRG.4788	Bo2g053980;Bo2g053970	MSTRG.4788.2;MSTRG.4788.3;MSTRG.4788.1;Bo2g053970.1;Bo2g053980.1	GO:0030247(polysaccharide binding);GO:0006468(protein phosphorylation);GO:0005524(ATP binding);GO:0004672(protein kinase activity);GO:0016021(integral component of membrane);GO:0016020(membrane)	NA	NA	NA		0.705403	0.251496	1.51743	0.77796	0.888509	8.97951	0.169738	-2.55862	0.00534054	0.345383	down	yes
MSTRG.4812	Bo2g055370	Bo2g055370.1	GO:0016829(lyase activity);GO:0015979(photosynthesis);GO:0015977(carbon fixation);GO:0009853(photorespiration);GO:0016984(ribulose-bisphosphate carboxylase activity);GO:0009536(plastid);GO:0009507(chloroplast);GO:0004497(monooxygenase activity);GO:0055114(oxidation-reduction process);GO:0016491(oxidoreductase activity)	00630(Glyoxylate and dicarboxylate metabolism);00710(Carbon fixation in photosynthetic organisms)	K01602	EC:4.1.1.39	Ribulose bisphosphate carboxylase small chain [Source:UniProtKB/TrEMBL;Acc:A0A0D3ANI2]	0.064695	0.205503	0.423898	0.231136	0.094972	2.73068	0.323051	-1.63017	0.000913562	0.345383	down	yes
MSTRG.4875	Bo2g056370	MSTRG.4875.1;Bo2g056370.1	GO:0008171(O-methyltransferase activity);GO:0032259(methylation)	00360(Phenylalanine metabolism);00940(Phenylpropanoid biosynthesis);00945(Stilbenoid, diarylheptanoid and gingerol biosynthesis);00941(Flavonoid biosynthesis)	K00588	EC:2.1.1.104		178.579	136.431	120.927	180.274	198.036	438.465	0.351726	-1.50748	0.0370643	0.818954	down	yes
MSTRG.489	Bo1g010620	MSTRG.489.1;Bo1g010620.1	GO:0015078(hydrogen ion transmembrane transporter activity);GO:0015986(ATP synthesis coupled proton transport);GO:0045263(proton-transporting ATP synthase complex, coupling factor F(o));GO:0019904(protein domain specific binding);GO:0009735(response to cytokinin);GO:0042742(defense response to bacterium);GO:0009507(chloroplast);GO:0009534(chloroplast thylakoid);GO:0009535(chloroplast thylakoid me…	NA	NA	NA	ATPase, F0 complex, subunit B/B', bacterial/chloroplast [Source:TAIR;Acc:AT4G32260](projected from arabidopsis_thaliana,AT4G32260)	10.7445	14.437	11.7479	26.2062	25.3765	256.201	0.0549253	-4.18638	0.00487004	0.345383	down	yes
MSTRG.4908	Bo2g058980	Bo2g058980.1	NA	NA	NA	NA		0	0	0	0	0	20.9374	0.0494568	-4.33769	0.00774193	0.345383	down	yes
MSTRG.4948		MSTRG.4948.1	NA	NA	NA	NA		0.570314	0	0.313686	0.29935	0.383109	1.83044	0.457269	-1.12888	0.0472404	0.916245	down	yes
MSTRG.4949	Bo2g062540	MSTRG.4949.1	NA	NA	NA	NA		0	0	0	1.38589	0	2.84565	0.245512	-2.02614	0.0268747	0.7071	down	yes
MSTRG.4953	Bo2g062590	Bo2g062590.1	NA	NA	NA	NA		1.20154	1.83828	1.80663	1.05263	1.52721	4.37667	0.495775	-1.01224	0.0482475	0.924919	down	yes
MSTRG.5009		MSTRG.5009.1	NA	NA	NA	NA		0.363859	0.164364	0.813734	0.061708	0.238649	2.5804	0.392888	-1.34781	0.0177569	0.572418	down	yes
MSTRG.5044	CRK2	Bo2g068260.1	GO:0006468(protein phosphorylation);GO:0005524(ATP binding);GO:0004672(protein kinase activity);GO:0016021(integral component of membrane);GO:0016020(membrane);GO:0004674(protein serine/threonine kinase activity);GO:0010193(response to ozone);GO:0046777(protein autophosphorylation);GO:0005886(plasma membrane);GO:0009506(plasmodesma)	NA	NA	NA	cysteine-rich RLK (RECEPTOR-like protein kinase) 2 [Source:TAIR;Acc:AT1G70520](projected from arabidopsis_thaliana,AT1G70520)	1.19198	0.662507	1.47459	0.738857	0.725214	4.61038	0.36723	-1.44524	0.00861998	0.368247	down	yes
MSTRG.5060	Bo2g068440	Bo2g068440.1	GO:0016021(integral component of membrane);GO:0016020(membrane)	NA	NA	NA		0.164468	0.210423	0.10432	0.399607	0.602168	1.8874	0.418234	-1.25762	0.0143657	0.509446	down	yes
MSTRG.511	Bo1g010960	MSTRG.511.1;Bo1g010960.1	GO:0043565(sequence-specific DNA binding);GO:0003700(transcription factor activity, sequence-specific DNA binding);GO:0006355(regulation of transcription, DNA-templated);GO:0005634(nucleus);GO:0006351(transcription, DNA-templated);GO:0003677(DNA binding)	NA	NA	NA		1.67263	0.391329	1.07294	0.597992	0.074001	5.59944	0.296875	-1.75207	0.0393053	0.84319	down	yes
MSTRG.5196	Bo2g080530	Bo2g080530.1	NA	NA	NA	NA	unknown protein; CONTAINS InterPro DOMAIN/s: Protein of unknown function DUF1308 (InterPro:IPR010733); Has 162 Blast hits to 160 proteins in 67 species: Archae - 0; Bacteria - 2; Metazoa - 120; Fungi - 0; Plants - 34; Viruses - 0; Other Eukaryotes - /.../urce: NCBI BLink). [Source:TAIR;Acc:AT1G73380](projected from arabidopsis_thaliana,AT1G73380)	0	0.310001	0.336751	1.29484	0.021976	6.45862	0.152724	-2.711	0.00790727	0.350229	down	yes
MSTRG.5215	Bo2g080900	MSTRG.5215.1;Bo2g080900.1	GO:0003677(DNA binding);GO:0016021(integral component of membrane);GO:0016020(membrane)	NA	NA	NA		0	0.0904783	0	0.101565	0.158598	3.04638	0.266174	-1.90956	0.0104849	0.420066	down	yes
MSTRG.5250	Bo2g083660	Bo2g083660.1	NA	NA	NA	NA		0.04685	0.712808	0.28002	0.854135	0.605094	4.25569	0.257269	-1.95865	0.0182149	0.580527	down	yes
MSTRG.5347	Bo2g091260	MSTRG.5347.1;MSTRG.5347.2;MSTRG.5347.3	NA	NA	NA	NA		2.82801	2.63632	3.06516	2.25246	2.25201	0.836915	2.03164	1.02265	0.0118876	0.455048	up	yes
MSTRG.5385		MSTRG.5385.1	NA	NA	NA	NA		0	0	0	0	0	2.2376	0.318601	-1.65018	0.00774193	0.345383	down	yes
MSTRG.5402		MSTRG.5402.1	NA	NA	NA	NA		1.43434	0.875862	0.794663	0.49926	0.236012	0.004852	2.00499	1.00359	0.0309089	0.754609	up	yes
MSTRG.5415	Bo2g093420	Bo2g093420.1	NA	NA	NA	NA		0.409926	1.24278	0.293684	1.86282	1.7247	15.2728	0.10776	-3.2141	0.0174367	0.566571	down	yes
MSTRG.5435		MSTRG.5435.1	NA	NA	NA	NA		0.337526	0.261417	0.458605	0.647187	0.088428	1.77217	0.469105	-1.09202	0.0108745	0.426709	down	yes
MSTRG.5467	Bo2g095370	MSTRG.5467.1;Bo2g095370.1	GO:0004618(phosphoglycerate kinase activity);GO:0016310(phosphorylation);GO:0016301(kinase activity);GO:0016740(transferase activity);GO:0005524(ATP binding);GO:0006096(glycolytic process)	00010(Glycolysis / Gluconeogenesis);00710(Carbon fixation in photosynthetic organisms)	K00927	EC:2.7.2.3	Phosphoglycerate kinase [Source:UniProtKB/TrEMBL;Acc:A0A0D3ARR0]	16.4718	13.2862	9.2735	15.0586	12.9611	4.70903	2.46039	1.29889	0.0245209	0.678774	up	yes
MSTRG.5571	Bo2g099060	Bo2g099060.1	GO:0099132(ATP hydrolysis coupled cation transmembrane transport);GO:0015986(ATP synthesis coupled proton transport);GO:0046933(proton-transporting ATP synthase activity, rotational mechanism)	NA	NA	NA	ATPase, F1 complex, OSCP/delta subunit protein [Source:TAIR;Acc:AT4G00895](projected from arabidopsis_thaliana,AT4G00895)	0	0	0	0	0	183.567	0.00621839	-7.32924	0.00774193	0.345383	down	yes
MSTRG.5594	Bo2g100450;Bo2g100460	MSTRG.5594.1;Bo2g100450.1;MSTRG.5594.3;MSTRG.5594.4;Bo2g100460.1;MSTRG.5594.6;MSTRG.5594.7;MSTRG.5594.8	GO:0006471(protein ADP-ribosylation);GO:0003950(NAD+ ADP-ribosyltransferase activity);GO:0016740(transferase activity);GO:0016757(transferase activity, transferring glycosyl groups)	NA	NA	NA	Poly [ADP-ribose] polymerase [Source:UniProtKB/TrEMBL;Acc:A0A0D3ASC2]	0.556877	0.441908	0.943265	1.40138	1.64534	4.73915	0.282162	-1.82541	0.00231158	0.345383	down	yes
MSTRG.5603	Bo2g100580	MSTRG.5603.1	NA	NA	NA	NA		0.625468	0.107668	0.985721	0.598023	0.254748	2.54895	0.405985	-1.3005	0.0207274	0.622673	down	yes
MSTRG.5647	Bo2g104730	Bo2g104730.1	NA	NA	NA	NA		0.377953	0.860996	0.37445	1.50771	2.44395	2.41966	0.471683	-1.08411	0.049119	0.931709	down	yes
MSTRG.5739		MSTRG.5739.1	NA	NA	NA	NA		0	0	0	0	0	1.30316	0.443856	-1.17184	0.00774193	0.345383	down	yes
MSTRG.5826	Bo2g118200	MSTRG.5826.2;MSTRG.5826.1;MSTRG.5826.3;Bo2g118200.1	GO:0016310(phosphorylation);GO:0016301(kinase activity);GO:0016740(transferase activity);GO:0006468(protein phosphorylation);GO:0005524(ATP binding);GO:0004674(protein serine/threonine kinase activity);GO:0004672(protein kinase activity);GO:0000166(nucleotide binding);GO:0016021(integral component of membrane);GO:0016020(membrane)	NA	NA	NA		3.00433	2.83743	7.93221	6.13758	3.57081	12.5906	0.328635	-1.60544	0.0493334	0.932882	down	yes
MSTRG.5973		MSTRG.5973.1;MSTRG.5973.2;MSTRG.5973.3	NA	NA	NA	NA		7.94045	10.5299	13.9113	1.46912	0.646668	3.39019	2.43949	1.28658	0.0205574	0.618854	up	yes
MSTRG.5983		MSTRG.5983.1	NA	NA	NA	NA		0.97937	0.722373	0.952646	0.850212	0.566193	3.70835	0.400406	-1.32046	0.00428267	0.345383	down	yes
MSTRG.5987	Bo2g130010	Bo2g130010.1	GO:0043565(sequence-specific DNA binding);GO:0003700(transcription factor activity, sequence-specific DNA binding);GO:0006355(regulation of transcription, DNA-templated);GO:0005634(nucleus);GO:0006351(transcription, DNA-templated);GO:0003677(DNA binding);GO:0016021(integral component of membrane);GO:0016020(membrane)	NA	NA	NA		0	0	0.044471	0.65633	0.18176	2.74128	0.26788	-1.90034	0.00175634	0.345383	down	yes
MSTRG.6000	Bo2g130130	Bo2g130130.1	NA	NA	NA	NA		0	0	0	0	0	1.40052	0.426319	-1.22999	0.00774193	0.345383	down	yes
MSTRG.6008	Bo2g130290	MSTRG.6008.1;MSTRG.6008.2;MSTRG.6008.4;Bo2g130290.1	GO:0015743(malate transport);GO:0016021(integral component of membrane);GO:0016020(membrane)	NA	NA	NA		9.06792	7.30093	13.6698	1.33808	0.336072	2.11368	3.07905	1.62249	0.0288072	0.730806	up	yes
MSTRG.6174	Bo2g134870	Bo2g134870.1	GO:0019752(carboxylic acid metabolic process);GO:0016831(carboxy-lyase activity);GO:0016829(lyase activity);GO:0030170(pyridoxal phosphate binding);GO:0003824(catalytic activity);GO:0006536(glutamate metabolic process);GO:0004351(glutamate decarboxylase activity)	00650(Butanoate metabolism);00250(Alanine, aspartate and glutamate metabolism);00410(beta-Alanine metabolism);00430(Taurine and hypotaurine metabolism)	K01580	EC:4.1.1.15	Glutamate decarboxylase [Source:UniProtKB/TrEMBL;Acc:A0A0D3AVD7]	0.03029	0.289758	0.05409	0.489258	0.288015	3.35359	0.265124	-1.91526	0.00942623	0.391894	down	yes
MSTRG.6196		MSTRG.6196.1	NA	NA	NA	NA		0.078354	0.108564	0.73299	0.247083	0.272256	1.49295	0.486482	-1.03954	0.0267206	0.7071	down	yes
MSTRG.6269	Bo2g138750	MSTRG.6269.1;MSTRG.6269.2	NA	NA	NA	NA		0	0.165582	0.132554	0	0.075398	1.66573	0.421978	-1.24476	0.0140584	0.504753	down	yes
MSTRG.6372	Bo2g147620	MSTRG.6372.2	NA	NA	NA	NA		18.2656	22.9926	5.59354	34.0047	31.9223	2.56106	4.57048	2.19235	0.0392021	0.842509	up	yes
MSTRG.6393	Bo2g147930	MSTRG.6393.1	NA	NA	NA	NA		2.11925	0.292954	2.00451	0.665711	0.733694	8.39189	0.240713	-2.05461	0.049045	0.931204	down	yes
MSTRG.6563	Bo2g155960	MSTRG.6563.1;MSTRG.6563.2;Bo2g155960.1	GO:0043565(sequence-specific DNA binding);GO:0003700(transcription factor activity, sequence-specific DNA binding);GO:0006355(regulation of transcription, DNA-templated);GO:0005634(nucleus);GO:0006351(transcription, DNA-templated);GO:0003677(DNA binding)	NA	NA	NA		0.85412	0.524371	3.17483	0.163565	0.375809	8.43215	0.225037	-2.15177	0.0262544	0.704043	down	yes
MSTRG.6587	Bo2g156280	MSTRG.6587.1;Bo2g156280.1	GO:0030001(metal ion transport);GO:0046872(metal ion binding)	NA	NA	NA		0.193455	0.203958	0.129433	0.0295876	0.480122	4.52565	0.231002	-2.11402	0.0285841	0.728144	down	yes
MSTRG.6640	Bo2g159320	Bo2g159320.1	GO:0016491(oxidoreductase activity);GO:0046872(metal ion binding);GO:0055114(oxidation-reduction process)	NA	NA	NA		8.93359	12.9443	28.9973	14.3862	26.776	142.435	0.108334	-3.20644	0.0274358	0.713611	down	yes
MSTRG.6641	Bo2g159320	MSTRG.6641.1	NA	NA	NA	NA		0.832522	1.65131	1.15321	1.21961	1.4765	5.89748	0.331291	-1.59383	0.0269663	0.707995	down	yes
MSTRG.6642	Bo2g159370	Bo2g159370.1	NA	NA	NA	NA	unknown protein; Has 133 Blast hits to 129 proteins in 40 species: Archae - 2; Bacteria - 0; Metazoa - 60; Fungi - 5; Plants - 29; Viruses - 0; Other Eukaryotes - 37 (source: NCBI BLink). [Source:TAIR;Acc:AT5G24500](projected from arabidopsis_thaliana,AT5G24500)	1.95521	3.04617	2.28923	1.68068	1.71148	12.235	0.270656	-1.88547	0.0239591	0.671042	down	yes
MSTRG.6651	Bo2g160880	Bo2g160880.1	GO:0005509(calcium ion binding);GO:0006468(protein phosphorylation);GO:0005524(ATP binding);GO:0004674(protein serine/threonine kinase activity);GO:0004672(protein kinase activity);GO:0000166(nucleotide binding)	04626(Plant-pathogen interaction)	K13412	EC:2.7.11.1		0.633476	0.290098	0.461339	0.376966	0.744565	2.75574	0.404633	-1.30531	0.0329532	0.773641	down	yes
MSTRG.6683	Bo2g160650	Bo2g160650.1	GO:0016021(integral component of membrane);GO:0004506(squalene monooxygenase activity);GO:0050660(flavin adenine dinucleotide binding);GO:0055114(oxidation-reduction process);GO:0016020(membrane)	00100(Steroid biosynthesis);00909(Sesquiterpenoid and triterpenoid biosynthesis)	K00511	EC:1.14.14.17		0	0.088951	0.056446	1.31496	0.176	3.43919	0.227032	-2.13903	0.0109099	0.426808	down	yes
MSTRG.6733		MSTRG.6733.1	NA	NA	NA	NA		0.260883	0	0	0.555161	0.799342	1.49386	0.451263	-1.14796	0.0229835	0.657981	down	yes
MSTRG.6756	Bo2g163940	Bo2g163940.1	GO:0008152(metabolic process);GO:0016787(hydrolase activity)	NA	NA	NA		0	0	0.684433	0	0	5.72977	0.171786	-2.54132	0.0022182	0.345383	down	yes
MSTRG.6794	Bo2g165650	Bo2g165650.1;MSTRG.6794.2	GO:0016491(oxidoreductase activity);GO:0046872(metal ion binding);GO:0005507(copper ion binding);GO:0055114(oxidation-reduction process)	NA	NA	NA		0.0458453	0.125198	0	0.215507	0.0283403	1.80319	0.384713	-1.37815	0.00990316	0.404851	down	yes
MSTRG.6842	Bo2g166380	Bo2g166380.1	GO:0003700(transcription factor activity, sequence-specific DNA binding);GO:0006355(regulation of transcription, DNA-templated);GO:0005634(nucleus);GO:0006351(transcription, DNA-templated);GO:0003677(DNA binding)	NA	NA	NA		3.96415	2.10271	2.38882	0.36823	0.406897	0.556443	2.46433	1.30119	0.0331275	0.774381	up	yes
MSTRG.6874	Bo2g167720	Bo2g167720.1	NA	NA	NA	NA		0	0	0	0	0	1.40682	0.425233	-1.23367	0.00774193	0.345383	down	yes
MSTRG.6888	Bo2g168020	MSTRG.6888.1	NA	NA	NA	NA		0.726749	1.48574	0.626883	6.0132	2.96318	6.61646	0.249542	-2.00264	0.0270866	0.708794	down	yes
MSTRG.716	Bo1g016990	Bo1g016990.1	GO:0003824(catalytic activity);GO:0009116(nucleoside metabolic process)	NA	NA	NA		0	0	0.082441	0.723641	0.999521	11.3275	0.087726	-3.51085	0.00409921	0.345383	down	yes
MSTRG.7259	Bo3g007100	MSTRG.7259.1	NA	NA	NA	NA		0.70419	1.40191	1.38375	0.040045	0.044129	0	2.08579	1.06059	0.0289569	0.732891	up	yes
MSTRG.7319	Bo3g009110	Bo3g009110.1	NA	NA	NA	NA		0.080632	0.054798	0.721537	0.178687	0.891522	2.83089	0.32571	-1.61834	0.0453926	0.89905	down	yes
MSTRG.7337	Bo3g009310	MSTRG.7337.1;Bo3g009310.1	GO:0032259(methylation);GO:0008168(methyltransferase activity);GO:0008152(metabolic process);GO:0016740(transferase activity);GO:0006694(steroid biosynthetic process)	00100(Steroid biosynthesis)	K00559	EC:2.1.1.41	Methyltransferase [Source:UniProtKB/TrEMBL;Acc:A0A0D3B0Z8]	41.779	42.2508	39.8006	44.1807	57.7137	90.8147	0.482895	-1.05022	0.0348909	0.801077	down	yes
MSTRG.7338	Bo3g009320	MSTRG.7338.1;MSTRG.7338.2;Bo3g009320.1	GO:0055085(transmembrane transport);GO:0016021(integral component of membrane);GO:0016020(membrane);GO:0005215(transporter activity)	NA	NA	NA		3.25389	2.6485	4.172	6.59132	25.138	57.172	0.0828991	-3.5925	0.0388288	0.839685	down	yes
MSTRG.7438	Bo3g009750	MSTRG.7438.1;MSTRG.7438.2;Bo3g009750.1	NA	NA	NA	NA		8.54954	11.7751	15.4638	0.471139	0	3.59104	2.58705	1.37131	0.00952215	0.394662	up	yes
MSTRG.7536	Bo3g012490	MSTRG.7536.1;MSTRG.7536.2;MSTRG.7536.3;Bo3g012490.1	GO:0016021(integral component of membrane);GO:0016020(membrane)	NA	NA	NA		0.886745	1.77932	1.16035	0.516221	0.205665	5.98994	0.331857	-1.59137	0.0363143	0.813897	down	yes
MSTRG.7591		MSTRG.7591.1	NA	NA	NA	NA		0	0	0.023278	0.239454	0.534917	1.82078	0.370133	-1.43388	0.0115545	0.444384	down	yes
MSTRG.7753	Bo3g017610	MSTRG.7753.1	NA	NA	NA	NA		2.32011	3.83933	4.34782	1.20181	1.03145	0.544625	2.69571	1.43066	0.0341434	0.790285	up	yes
MSTRG.7777	Bo3g017920	Bo3g017920.1	GO:0006468(protein phosphorylation);GO:0005524(ATP binding);GO:0004672(protein kinase activity);GO:0016021(integral component of membrane);GO:0016020(membrane)	NA	NA	NA		0.466871	0.55052	1.11003	2.3831	2.91425	4.00817	0.327299	-1.61132	0.00763213	0.345383	down	yes
MSTRG.7797	Bo3g018120	MSTRG.7797.1	NA	NA	NA	NA		0	0.246849	0.577899	0	0.14515	2.49034	0.356272	-1.48895	0.0153535	0.529278	down	yes
MSTRG.7882	Bo3g019300	Bo3g019300.1	GO:0005524(ATP binding)	NA	NA	NA		0.029168	0	0.023651	0.50711	0.121911	1.53531	0.396739	-1.33374	0.00379888	0.345383	down	yes
MSTRG.8288		MSTRG.8288.1	NA	NA	NA	NA		0	0	0	0	0.172712	1.38824	0.43399	-1.20427	0.0170778	0.561411	down	yes
MSTRG.8500	Bo3g032660	MSTRG.8500.1	NA	NA	NA	NA		1.84493	1.60706	0.868253	0	0.0408	0.034273	2.46821	1.30346	0.0219365	0.640306	up	yes
MSTRG.854	Bo1g019900	Bo1g019900.1	GO:0016021(integral component of membrane);GO:0016020(membrane)	NA	NA	NA		0	0	0	0	0.28821	1.65574	0.394345	-1.34247	0.0238185	0.66991	down	yes
MSTRG.8569		MSTRG.8569.1	NA	NA	NA	NA		0	0	0	0	0.225344	2.23679	0.323941	-1.6262	0.0163306	0.547046	down	yes
MSTRG.862	Bo1g020010	MSTRG.862.1;MSTRG.862.2;Bo1g020010.1	GO:0043565(sequence-specific DNA binding);GO:0003700(transcription factor activity, sequence-specific DNA binding);GO:0005634(nucleus);GO:0006355(regulation of transcription, DNA-templated);GO:0003677(DNA binding)	NA	NA	NA		0	0.351414	0	1.15931	1.62767	2.21193	0.362003	-1.46593	0.0184404	0.582719	down	yes
MSTRG.8620	Bo3g035240	MSTRG.8620.1;MSTRG.8620.3	NA	NA	NA	NA		4.90914	1.51223	3.97836	18.5085	13.9451	22.5237	0.168187	-2.57186	0.0243869	0.677957	down	yes
MSTRG.8640	Bo3g035620;Bo3g035630	MSTRG.8640.1;Bo3g035620.1;MSTRG.8640.3;Bo3g035630.1	GO:0016021(integral component of membrane);GO:0016020(membrane)	NA	NA	NA		30.7506	15.4121	25.0451	38.1656	36.224	67.8146	0.342519	-1.54575	0.0408299	0.860153	down	yes
MSTRG.8649	AT-HSFB3	MSTRG.8649.1	NA	NA	NA	NA		0	0	1.66302	0	0	5.26469	0.200167	-2.32073	0.0177538	0.572418	down	yes
MSTRG.8693	Bo3g036290	Bo3g036290.1	GO:0006355(regulation of transcription, DNA-templated);GO:0005634(nucleus);GO:0006351(transcription, DNA-templated);GO:0003677(DNA binding)	NA	NA	NA		0.013966	0.406005	0.095176	3.99789	1.63552	13.4106	0.0797699	-3.64801	0.00444386	0.345383	down	yes
MSTRG.8751	MAP2A	MSTRG.8751.1;Bo3g037150.1	GO:0005737(cytoplasm);GO:0006508(proteolysis);GO:0008233(peptidase activity);GO:0016787(hydrolase activity);GO:0046872(metal ion binding);GO:0008235(metalloexopeptidase activity);GO:0004177(aminopeptidase activity);GO:0070006(metalloaminopeptidase activity);GO:0070084(protein initiator methionine removal)	NA	NA	NA	methionine aminopeptidase 2A [Source:TAIR;Acc:AT2G44180](projected from arabidopsis_thaliana,AT2G44180)	1.99554	3.22146	1.96006	2.59268	3.32197	10.2968	0.318979	-1.64847	0.0410101	0.860793	down	yes
MSTRG.8822	Bo3g039220	Bo3g039220.1	GO:0016021(integral component of membrane);GO:0016020(membrane)	NA	NA	NA	unknown protein; FUNCTIONS IN: molecular_function unknown; INVOLVED IN: biological_process unknown; LOCATED IN: endomembrane system; EXPRESSED IN: 24 plant structures; EXPRESSED DURING: 15 growth stages; Has 4 Blast hits to 4 proteins in 2 species: /.../ - 0; Bacteria - 0; Metazoa - 0; Fungi - 0; Plants - 4; Viruses - 0; Other Eukaryotes - 0 (source: NCBI BLink). [Source:TAIR;Acc:AT2G46390](proje…	89.8424	116.07	107.13	66.6793	94.4596	0.743721	55.7394	5.80063	0.00511175	0.345383	up	yes
MSTRG.8830	Bo3g039350	Bo3g039350.1	GO:0005509(calcium ion binding)	NA	NA	NA		0	0	0	0	0	1.5234	0.406094	-1.30011	0.00774193	0.345383	down	yes
MSTRG.8836	Bo3g039530	Bo3g039530.1;MSTRG.8836.2	GO:0055114(oxidation-reduction process);GO:0016491(oxidoreductase activity)	NA	NA	NA		0	0	0.108996	0.468616	0.202717	2.12026	0.327808	-1.60908	0.000265756	0.345383	down	yes
MSTRG.9040	Bo3g044370	MSTRG.9040.1	NA	NA	NA	NA		0	0.510597	0.894089	0.324349	0.383979	2.11563	0.438758	-1.1885	0.0480555	0.923284	down	yes
MSTRG.9043	Bo3g044400	MSTRG.9043.1	NA	NA	NA	NA		2.21495	2.3893	1.89639	0.590315	1.36156	19.9317	0.17022	-2.55453	0.0452651	0.898835	down	yes
MSTRG.9132		MSTRG.9132.1	NA	NA	NA	NA		0.458001	0.283172	0.718337	0.533481	0.511007	2.07453	0.471487	-1.08471	0.00337428	0.345383	down	yes
MSTRG.9139	Bo3g048280	MSTRG.9139.1;MSTRG.9139.2	NA	NA	NA	NA		82.3373	106.187	89.2591	148.864	129.552	202.812	0.45896	-1.12356	0.0123049	0.464974	down	yes
MSTRG.9218	Bo3g052480	MSTRG.9218.1;MSTRG.9218.2;Bo3g052480.1	GO:0016740(transferase activity)	00480(Glutathione metabolism)	K00799	EC:2.5.1.18		17.8577	22.3313	12.9917	24.7922	20.0436	74.6092	0.261093	-1.93736	0.0377779	0.828564	down	yes
MSTRG.9219	Bo3g052490	Bo3g052490.1	GO:0016740(transferase activity)	00480(Glutathione metabolism)	K00799	EC:2.5.1.18		0.296471	0.170405	1.00608	2.48903	1.59351	11.5214	0.108505	-3.20417	0.000146243	0.345383	down	yes
MSTRG.923	Bo1g021960	Bo1g021960.1	GO:0005975(carbohydrate metabolic process);GO:0008061(chitin binding)	00520(Amino sugar and nucleotide sugar metabolism)	K01183	EC:3.2.1.14		1.04407	1.00931	1.02052	0.00653	0.007647	9.57211	0.203867	-2.2943	0.0214342	0.632477	down	yes
MSTRG.9232	Bo3g052670	MSTRG.9232.1;MSTRG.9232.2;Bo3g052670.1	GO:0055085(transmembrane transport);GO:0006811(ion transport);GO:0034220(ion transmembrane transport);GO:0005216(ion channel activity);GO:0016021(integral component of membrane);GO:0016020(membrane)	NA	NA	NA		1.26429	0.640899	1.08811	17.5798	138.604	65.2275	0.0358804	-4.80066	0.0419964	0.86762	down	yes
MSTRG.935	VSR7	MSTRG.935.1;Bo1g022190.1	GO:0005509(calcium ion binding);GO:0016021(integral component of membrane);GO:0016020(membrane);GO:0005768(endosome);GO:0005794(Golgi apparatus);GO:0005802(trans-Golgi network)	NA	NA	NA	VACUOLAR SORTING RECEPTOR 7 [Source:TAIR;Acc:AT4G20110](projected from arabidopsis_thaliana,AT4G20110)	9.05629	7.89587	4.89165	18.285	30.7134	34.3097	0.259842	-1.9443	0.0415003	0.865024	down	yes
MSTRG.9375	Bo3g055630	MSTRG.9375.1;Bo3g055630.1	NA	NA	NA	NA		0	0	0.299351	3.70617	5.03698	1.63733	0.399544	-1.32358	0.0298508	0.742518	down	yes
MSTRG.9432	PR4	Bo3g058580.1	GO:0008061(chitin binding);GO:0090501(RNA phosphodiester bond hydrolysis);GO:0050832(defense response to fungus);GO:0042742(defense response to bacterium);GO:0004540(ribonuclease activity);GO:0009615(response to virus);GO:0009627(systemic acquired resistance);GO:0009651(response to salt stress);GO:0009723(response to ethylene);GO:0009817(defense response to fungus, incompatible interaction);GO:00…	NA	NA	NA	pathogenesis-related 4 [Source:TAIR;Acc:AT3G04720](projected from arabidopsis_thaliana,AT3G04720)	0.451685	1.52176	3.54582	2.46993	2.97719	13.8202	0.159071	-2.65225	0.0246978	0.680039	down	yes
MSTRG.9452	Bo3g058850	Bo3g058850.1	GO:0006465(signal peptide processing);GO:0008233(peptidase activity);GO:0016021(integral component of membrane);GO:0005787(signal peptidase complex);GO:0005618(cell wall);GO:0005783(endoplasmic reticulum);GO:0009506(plasmodesma)	03060(Protein export)	K12948	EC:3.4.-.-	Signal peptidase subunit [Source:TAIR;Acc:AT3G05230](projected from arabidopsis_thaliana,AT3G05230)	0.519264	0.660321	2.17769	0.790051	0.81935	3.65504	0.397534	-1.33085	0.0430929	0.880445	down	yes
MSTRG.9814	Bo3g066150	MSTRG.9814.1;MSTRG.9814.2;MSTRG.9814.3	NA	NA	NA	NA		0.0228993	0	0.0137139	0.559865	0.203042	1.0997	0.475574	-1.07226	0.00496103	0.345383	down	yes
MSTRG.9911		MSTRG.9911.1	NA	NA	NA	NA		0.049384	0	0	0	0.027455	1.5011	0.418609	-1.25633	0.0113636	0.439669	down	yes
MSTRG.997	ARK3	Bo1g024110.1	GO:0016310(phosphorylation);GO:0016301(kinase activity);GO:0016740(transferase activity);GO:0006468(protein phosphorylation);GO:0005524(ATP binding);GO:0004674(protein serine/threonine kinase activity);GO:0004672(protein kinase activity);GO:0000166(nucleotide binding);GO:0048544(recognition of pollen);GO:0016021(integral component of membrane);GO:0016020(membrane);GO:0031625(ubiquitin protein lig…	NA	NA	NA	receptor kinase 3 [Source:TAIR;Acc:AT4G21380](projected from arabidopsis_thaliana,AT4G21380)	0.052936	0.270922	0.394218	0.506604	1.80304	5.318	0.206968	-2.27252	0.0296238	0.739807	down	yes
