# Supplementary material for: Anthocyanin Degrading and Chlorophyll Accumulation Lead to the Formation of Bicolor Leaf in Ornamental Kale
Source: Int J Mol Sci. 2019 Jan 30;20(3):603. doi: 10.3390/ijms20030603 (PMC6387137; doi:10.3390/ijms20030603)
Supplement: Supplementary file 1 [file ijms-20-00603-s001.zip › Supplementary/Table S4.xlsx]

## Sheet: Sheet1
Table S4 Summary of 391 DGEs in S3_S vs. S2.
gene_id	gene_name	transcript_id	GO	KEGG	KO_ENTRY	EC	Description	FPKM.S3_S_1	FPKM.S3_S_2	FPKM.S3_S_3	FPKM.S2_1	FPKM.S2_2	FPKM.S2_3	fc	log2(fc)	pval	qval	regulation	significant
Bo1g087890	Bo1g087890	Bo1g087890.1	NA	NA	NA	NA		0	0	0	1.95392	2.08735	0	0.283059	-1.82082	0.020505	0.920863	down	yes
MSTRG.10115	Bo3g081420	MSTRG.10115.1;Bo3g081420.1	GO:0043565(sequence-specific DNA binding);GO:0003700(transcription factor activity, sequence-specific DNA binding);GO:0005634(nucleus);GO:0006355(regulation of transcription, DNA-templated);GO:0003677(DNA binding)	NA	NA	NA		0.990613	1.09755	1.05784	3.04813	2.7864	0.875786	0.463006	-1.1109	0.0171481	0.913893	down	yes
MSTRG.10180	Bo3g083250	MSTRG.10180.1;MSTRG.10180.2;Bo3g083250.1	GO:0016021(integral component of membrane);GO:0016020(membrane)	NA	NA	NA		0.983106	0.557101	0.516004	2.7429	1.89337	1.65175	0.482665	-1.05091	0.0222268	0.929522	down	yes
MSTRG.10182	Bo3g083270	MSTRG.10182.1	NA	NA	NA	NA		19.6973	24.566	41.2156	6.66429	3.48041	4.58433	3.90817	1.96649	0.0273633	0.9299	up	yes
MSTRG.10223	Bo3g083880	Bo3g083880.1;MSTRG.10223.2	GO:0005794(Golgi apparatus);GO:0016740(transferase activity);GO:0045489(pectin biosynthetic process);GO:0047262(polygalacturonate 4-alpha-galacturonosyltransferase activity);GO:0016757(transferase activity, transferring glycosyl groups);GO:0000139(Golgi membrane);GO:0071555(cell wall organization);GO:0016021(integral component of membrane);GO:0016020(membrane)	NA	NA	NA	Hexosyltransferase (Fragment) [Source:UniProtKB/TrEMBL;Acc:A0A0D3BD87]	27.3081	27.2469	33.1182	10.6405	11.0491	16.8896	2.63016	1.39515	0.00994116	0.913893	up	yes
MSTRG.10275	Bo3g085600	MSTRG.10275.1	NA	NA	NA	NA		5.38835	6.05213	7.58298	27.8949	42.2778	17.3354	0.191943	-2.38125	0.0111306	0.913893	down	yes
MSTRG.10470	Bo3g094060	MSTRG.10470.1;Bo3g094060.1	GO:0046983(protein dimerization activity)	NA	NA	NA		7.88084	5.86422	3.67842	0.69428	1.89456	5.80925	4.21621	2.07595	0.00147916	0.809943	up	yes
MSTRG.10586	ASN2	Bo3g100610.1;MSTRG.10586.2	GO:0006529(asparagine biosynthetic process);GO:0004066(asparagine synthase (glutamine-hydrolyzing) activity);GO:0016021(integral component of membrane);GO:0016020(membrane)	NA	NA	NA	asparagine synthetase 2 [Source:TAIR;Acc:AT5G65010](projected from arabidopsis_thaliana,AT5G65010)	43.7145	48.8654	10.9566	5.586	4.34396	10.9235	6.8752	2.7814	0.0487921	0.9299	up	yes
MSTRG.10617	Bo3g100970	MSTRG.10617.1;Bo3g100970.1	GO:0016740(transferase activity);GO:0046872(metal ion binding);GO:0005886(plasma membrane);GO:0030244(cellulose biosynthetic process);GO:0016760(cellulose synthase (UDP-forming) activity);GO:0016757(transferase activity, transferring glycosyl groups);GO:0071555(cell wall organization);GO:0016021(integral component of membrane);GO:0016020(membrane)	NA	NA	NA	Cellulose synthase [Source:UniProtKB/TrEMBL;Acc:A0A0D3BF07]	19.4174	32.3025	23.4468	9.07478	13.0563	10.6068	2.29509	1.19855	0.0461392	0.9299	up	yes
MSTRG.10713	Bo3g103280	MSTRG.10713.1;Bo3g103280.1	GO:0030170(pyridoxal phosphate binding);GO:0003824(catalytic activity);GO:0008483(transaminase activity);GO:0033014(tetrapyrrole biosynthetic process);GO:0042286(glutamate-1-semialdehyde 2,1-aminomutase activity)	00860(Porphyrin and chlorophyll metabolism)	K01845	EC:5.4.3.8		15.3506	14.3996	16.7644	3.49068	6.66312	8.93941	3.26629	1.70765	0.00932646	0.909876	up	yes
MSTRG.11156	Bo3g133020	Bo3g133020.1	NA	NA	NA	NA	unknown protein; FUNCTIONS IN: molecular_function unknown; INVOLVED IN: biological_process unknown; LOCATED IN: chloroplast; EXPRESSED IN: 14 plant structures; EXPRESSED DURING: 9 growth stages; BEST Arabidopsis thaliana protein match is: unknown pr /.../(TAIR:AT5G59080.1); Has 51 Blast hits to 51 proteins in 8 species: Archae - 0; Bacteria - 0; Metazoa - 0; Fungi - 0; Plants - 51; Viruses - 0; O…	3.53385	3.39364	1.56667	0.170904	0.510347	1.31049	3.49246	1.80424	0.00495419	0.894664	up	yes
MSTRG.1129	Bo1g031780	MSTRG.1129.1;MSTRG.1129.2;MSTRG.1129.3;Bo1g031780.1	GO:0005819(spindle);GO:0060236(regulation of mitotic spindle organization);GO:0032147(activation of protein kinase activity);GO:0005874(microtubule)	NA	NA	NA		1.98476	1.42962	1.37952	9.69306	17.9164	19.8608	0.216857	-2.20518	0.0035382	0.894664	down	yes
MSTRG.11392	Bo3g143320	MSTRG.11392.1	NA	NA	NA	NA		0.892305	1.35822	1.06601	0	0.416309	0.869536	2.01179	1.00848	0.0126542	0.913893	up	yes
MSTRG.11495	Bo3g147870	MSTRG.11495.1;MSTRG.11495.2	NA	NA	NA	NA		21.6216	22.0686	26.3111	8.28922	16.1783	18.3692	2.205	1.14078	0.0477263	0.9299	up	yes
MSTRG.11502	Bo3g148980	MSTRG.11502.1;Bo3g148980.1	GO:0016021(integral component of membrane);GO:0016020(membrane)	NA	NA	NA		76.4779	70.807	36.8386	17.9171	33.721	59.0429	3.30015	1.72253	0.0075461	0.908717	up	yes
MSTRG.11599	Bo3g152530	MSTRG.11599.1	NA	NA	NA	NA		0.35078	0.317092	0.408349	3.05145	0.630644	0.271344	0.402412	-1.31325	0.0400974	0.9299	down	yes
MSTRG.11711		MSTRG.11711.1	NA	NA	NA	NA		0	0	0	1.48191	2.13726	0.823247	0.350324	-1.51324	0.0104321	0.913893	down	yes
MSTRG.11783	Bo3g160910	MSTRG.11783.1;Bo3g160910.1	NA	NA	NA	NA		9.98818	5.31153	9.66798	38.3484	15.3875	18.1223	0.279984	-1.83658	0.0439992	0.9299	down	yes
MSTRG.11879	Bo3g166890;Bo3g165870;Bo3g166880	MSTRG.11879.1;MSTRG.11879.2;MSTRG.11879.3;Bo3g165870.1;Bo3g166880.1;MSTRG.11879.6;MSTRG.11879.7;Bo3g166890.1	GO:0030170(pyridoxal phosphate binding);GO:0003824(catalytic activity);GO:0008483(transaminase activity);GO:0006520(cellular amino acid metabolic process);GO:0009058(biosynthetic process);GO:0009058(biosynthetic process)	NA	NA	NA		21.307	22.4663	79.6845	132.362	29.4003	2.81128	0.222672	-2.16701	0.00107071	0.780764	down	yes
MSTRG.12199	PSAH2	Bo3g181110.1	GO:0009538(photosystem I reaction center);GO:0009522(photosystem I);GO:0015979(photosynthesis);GO:0009735(response to cytokinin);GO:0009507(chloroplast);GO:0009534(chloroplast thylakoid);GO:0009535(chloroplast thylakoid membrane);GO:0009579(thylakoid);GO:0010287(plastoglobule);GO:0016020(membrane)	00195(Photosynthesis)	K02695	NA	photosystem I subunit H2 [Source:TAIR;Acc:AT1G52230](projected from arabidopsis_thaliana,AT1G52230)	253.242	152.823	179.109	84.1492	89.2574	166.112	2.46614	1.30225	0.0358321	0.9299	up	yes
MSTRG.12364	Bo3g185520	Bo3g185520.1;MSTRG.12364.1;MSTRG.12364.3	GO:0007219(Notch signaling pathway);GO:0045892(negative regulation of transcription, DNA-templated);GO:0003682(chromatin binding)	NA	NA	NA		6.70056	6.91209	21.7943	28.1002	21.3903	4.14079	0.272179	-1.87737	0.0283083	0.9299	down	yes
MSTRG.12601	Bo4g017340	Bo4g017340.1	GO:0005506(iron ion binding);GO:0009055(electron carrier activity);GO:0022900(electron transport chain)	NA	NA	NA		23.3802	18.2792	14.8872	41.8782	74.0135	151.043	0.464183	-1.10723	0.00707673	0.908717	down	yes
MSTRG.12653	Bo4g020990	MSTRG.12653.1;Bo4g020990.1	GO:0045300(acyl-[acyl-carrier-protein] desaturase activity);GO:0006633(fatty acid biosynthetic process);GO:0016491(oxidoreductase activity);GO:0006631(fatty acid metabolic process);GO:0046872(metal ion binding);GO:0009507(chloroplast);GO:0055114(oxidation-reduction process)	00061(Fatty acid biosynthesis);01040(Biosynthesis of unsaturated fatty acids)	K03921	EC:1.14.19.2;EC:1.14.19.11	Acyl-[acyl-carrier-protein] desaturase [Source:UniProtKB/TrEMBL;Acc:A0A0D3BPL9]	22.0674	26.125	13.8118	7.33932	15.3105	34.7067	2.6245	1.39205	0.00203401	0.855647	up	yes
MSTRG.12666	Bo4g021230	Bo4g021230.1	GO:0006355(regulation of transcription, DNA-templated);GO:0003690(double-stranded DNA binding)	NA	NA	NA	Mitochondrial transcription termination factor family protein [Source:TAIR;Acc:AT2G44020](projected from arabidopsis_thaliana,AT2G44020)	2.37285	3.54223	3.84345	0	0	1.34882	4.6017	2.20217	0.0156065	0.913893	up	yes
MSTRG.12716	Bo4g023980	Bo4g023980.1	GO:0003677(DNA binding);GO:0046872(metal ion binding);GO:0008270(zinc ion binding)	NA	NA	NA		1.46059	1.44277	1.39691	0	1.07073	1.4087	2.07969	1.05637	0.0441318	0.9299	up	yes
MSTRG.12798	Bo4g025200	Bo4g025200.1	GO:0006468(protein phosphorylation);GO:0005524(ATP binding);GO:0004672(protein kinase activity);GO:0018108(peptidyl-tyrosine phosphorylation);GO:0004713(protein tyrosine kinase activity)	NA	NA	NA		1.49238	0.629063	1.62274	3.14291	2.39715	0.950299	0.48958	-1.03038	0.0315565	0.9299	down	yes
MSTRG.12889		MSTRG.12889.1	NA	NA	NA	NA		2.43466	2.15388	2.87286	0.352131	1.07289	0.898844	2.2119	1.14528	0.0257332	0.9299	up	yes
MSTRG.12890		MSTRG.12890.1	NA	NA	NA	NA		2.68476	2.97499	3.30136	0.72354	1.67358	1.68812	2.02685	1.01924	0.0278015	0.9299	up	yes
MSTRG.1333	Bo1g040550	MSTRG.1333.1;MSTRG.1333.2;Bo1g040550.1	GO:0005886(plasma membrane);GO:0016021(integral component of membrane);GO:0016020(membrane)	NA	NA	NA	CASP-like protein [Source:UniProtKB/TrEMBL;Acc:A0A0D3A6E7]	1.36997	1.09404	6.1067	9.2898	4.88313	0.829789	0.250969	-1.99442	0.0214448	0.923514	down	yes
MSTRG.13465	PSBP-2	Bo4g053930.1	GO:0005509(calcium ion binding);GO:0019898(extrinsic component of membrane);GO:0009654(photosystem II oxygen evolving complex);GO:0009523(photosystem II);GO:0015979(photosynthesis)	NA	NA	NA	photosystem II subunit P-2 [Source:TAIR;Acc:AT2G30790](projected from arabidopsis_thaliana,AT2G30790)	0.430441	0.305713	0.453501	2.30442	1.3175	0.615354	0.432573	-1.20899	0.00241171	0.864657	down	yes
MSTRG.13760		MSTRG.13760.1	NA	NA	NA	NA		1.1144	1.14206	0.875163	3.66215	2.00934	1.42112	0.483863	-1.04733	0.0250419	0.9299	down	yes
MSTRG.13762	Bo4g079890	MSTRG.13762.1;MSTRG.13762.2;MSTRG.13762.3;MSTRG.13762.4;MSTRG.13762.5;MSTRG.13762.6;Bo4g079890.1;MSTRG.13762.9;MSTRG.13762.8	NA	NA	NA	NA		2.8857	3.86216	4.896	24.5185	11.3733	4.41259	0.189776	-2.39763	0.00127623	0.800943	down	yes
MSTRG.13848	Bo4g088250	MSTRG.13848.1;MSTRG.13848.2;Bo4g088250.1	NA	NA	NA	NA		1.89092	0.854669	2.75143	3.8909	3.00536	1.11048	0.486998	-1.03801	0.0495272	0.9299	down	yes
MSTRG.13881		MSTRG.13881.1	NA	NA	NA	NA		0	0.027999	0.012829	1.40608	0.615917	0.583202	0.464443	-1.10643	0.00964868	0.912341	down	yes
MSTRG.13962	Bo4g098350	Bo4g098350.1;MSTRG.13962.2	NA	04075(Plant hormone signal transduction)	K14485	NA		12.5053	16.4932	15.0054	3.34915	4.76719	8.4142	3.56741	1.83488	0.00477549	0.894664	up	yes
MSTRG.13998	Bo4g100070	MSTRG.13998.1	NA	NA	NA	NA		1.12056	0.860222	0.471554	2.89791	4.82908	2.71679	0.410585	-1.28425	0.0446625	0.9299	down	yes
MSTRG.14011	Bo4g101240	MSTRG.14011.1	NA	NA	NA	NA		21.3006	23.4668	37.1427	66.0267	25.0388	11.6422	0.429008	-1.22092	0.0123257	0.913893	down	yes
MSTRG.14014		MSTRG.14014.1	NA	NA	NA	NA		1.18285	3.03069	2.54874	8.46355	4.02544	1.57873	0.343355	-1.54223	0.0358578	0.9299	down	yes
MSTRG.1402	ATNUDT10	MSTRG.1402.1	NA	NA	NA	NA		4.08711	4.6764	5.02762	1.57471	2.16243	6.505	2.29579	1.19899	0.0391293	0.9299	up	yes
MSTRG.14087	Bo4g106360	MSTRG.14087.1	NA	NA	NA	NA		2.08659	1.93491	2.50425	0	0.657056	1.28133	2.84534	1.5086	0.0149524	0.913893	up	yes
MSTRG.14125	Bo4g108000	MSTRG.14125.2;MSTRG.14125.1;Bo4g108000.1	GO:0000287(magnesium ion binding);GO:0003824(catalytic activity);GO:0030955(potassium ion binding);GO:0004743(pyruvate kinase activity);GO:0006096(glycolytic process)	00010(Glycolysis / Gluconeogenesis);00620(Pyruvate metabolism);00230(Purine metabolism)	K00873	EC:2.7.1.40		2.73122	3.93697	3.91354	8.45715	8.07435	3.36787	0.420633	-1.24936	0.0184614	0.913893	down	yes
MSTRG.14458	Bo4g125510	MSTRG.14458.1;Bo4g125510.1	GO:0016887(ATPase activity);GO:0005524(ATP binding);GO:0000166(nucleotide binding);GO:0016021(integral component of membrane);GO:0016020(membrane)	NA	NA	NA	ABC-2 type transporter family protein [Source:TAIR;Acc:AT3G52310](projected from arabidopsis_thaliana,AT3G52310)	2.02947	1.48315	1.98692	4.92894	3.80045	0.798435	0.426795	-1.22838	0.0232356	0.9299	down	yes
MSTRG.14479		MSTRG.14479.1	NA	NA	NA	NA		0	0	0	1.35458	0.335052	0.073905	0.474385	-1.07587	0.0210156	0.922604	down	yes
MSTRG.14525	Bo4g129520	MSTRG.14525.1	NA	NA	NA	NA		6.09801	3.73616	4.12445	0.896245	1.21025	3.39992	3.19084	1.67394	0.0113633	0.913893	up	yes
MSTRG.14532	Bo4g129590	MSTRG.14532.1;Bo4g129590.1	GO:0016747(transferase activity, transferring acyl groups other than amino-acyl groups)	NA	NA	NA		16.0316	18.9223	15.5395	4.36954	6.79567	11.2395	3.28644	1.71653	0.00106813	0.780764	up	yes
MSTRG.14608	Bo4g134530	MSTRG.14608.1	NA	NA	NA	NA		0	0	0	1.30006	1.83286	0	0.353286	-1.50109	0.0378032	0.9299	down	yes
MSTRG.14609		MSTRG.14609.1	NA	NA	NA	NA		0	0	1.43405	1.81574	0.956874	0	0.404768	-1.30483	0.0463861	0.9299	down	yes
MSTRG.14635	Bo4g135820	Bo4g135820.1;MSTRG.14635.2	NA	NA	NA	NA	Carbohydrate-binding X8 domain superfamily protein [Source:TAIR;Acc:AT5G35740](projected from arabidopsis_thaliana,AT5G35740)	2.05532	2.61207	3.51117	0.280413	0.379687	1.5503	2.92897	1.55039	0.0289737	0.9299	up	yes
MSTRG.14841		MSTRG.14841.1	NA	NA	NA	NA		0	0.11646	0.046123	1.24099	0.776912	0.080803	0.463758	-1.10856	0.00804661	0.908717	down	yes
MSTRG.14861	DRB5	MSTRG.14861.1;MSTRG.14861.2;Bo4g140820.1	GO:0003723(RNA binding);GO:0003725(double-stranded RNA binding)	NA	NA	NA	dsRNA-binding protein 5 [Source:TAIR;Acc:AT5G41070](projected from arabidopsis_thaliana,AT5G41070)	8.45171	8.24618	14.2114	26.2876	7.32009	0.539023	0.387874	-1.36634	0.012379	0.913893	down	yes
MSTRG.14945	Bo4g144190	Bo4g144190.1	GO:0016747(transferase activity, transferring acyl groups other than amino-acyl groups)	NA	NA	NA		15.6733	11.3427	8.73911	0	0	0	13.4837	3.75314	0.00139014	0.809943	up	yes
MSTRG.15015	Bo4g148320	MSTRG.15015.1;Bo4g148320.1	NA	NA	NA	NA		9.30321	13.7582	13.1265	4.60673	4.55854	5.86055	2.3271	1.21853	0.0200803	0.918497	up	yes
MSTRG.1516	Bo1g047960	MSTRG.1516.1;Bo1g047960.1	GO:0016021(integral component of membrane);GO:0016020(membrane)	NA	NA	NA		2.95014	3.57332	5.33207	20.3682	6.17003	0.80484	0.227182	-2.13808	0.00402303	0.894664	down	yes
MSTRG.15197	Bo4g158630	MSTRG.15197.1;MSTRG.15197.2	NA	NA	NA	NA		2.12446	1.82062	1.97117	6.3632	5.23801	2.71772	0.389073	-1.36189	0.00393142	0.894664	down	yes
MSTRG.15316	Bo4g165250	Bo4g165250.1	GO:0016021(integral component of membrane);GO:0016020(membrane)	NA	NA	NA		6.22824	7.2997	11.8332	16.07	18.0893	11.209	0.446918	-1.16192	0.0396095	0.9299	down	yes
MSTRG.1539	CIP7	MSTRG.1539.1;Bo1g049320.1	GO:0009416(response to light stimulus);GO:0009718(anthocyanin-containing compound biosynthetic process);GO:0015995(chlorophyll biosynthetic process);GO:0045893(positive regulation of transcription, DNA-templated);GO:0005634(nucleus);GO:0005886(plasma membrane)	NA	NA	NA	COP1-interacting protein 7 [Source:TAIR;Acc:AT4G27430](projected from arabidopsis_thaliana,AT4G27430)	18.7424	30.0485	23.0441	9.99405	9.69865	11.4273	2.31303	1.20978	0.0243474	0.9299	up	yes
MSTRG.15395	Bo4g170740	MSTRG.15395.1;MSTRG.15395.2;MSTRG.15395.3;MSTRG.15395.5;Bo4g170740.1	NA	NA	NA	NA	pentatricopeptide (PPR) repeat-containing protein [Source:TAIR;Acc:AT2G30100](projected from arabidopsis_thaliana,AT2G30100)	11.9033	11.1888	10.758	23.8028	19.8216	12.7151	0.491471	-1.02482	0.0095911	0.91024	down	yes
MSTRG.15536	Bo4g178160	MSTRG.15536.1	NA	NA	NA	NA		0	0	0.055371	1.45986	1.3183	1.53231	0.421642	-1.24591	0.000345294	0.646179	down	yes
MSTRG.15537	Bo4g178240	MSTRG.15537.1	NA	NA	NA	NA		1.65997	1.89389	0.79411	0	0.65683	1.43531	2.41767	1.27362	0.0052734	0.894664	up	yes
MSTRG.15684	Bo4g184730	Bo4g184730.1	NA	NA	NA	NA		2.8779	3.79657	3.93075	0.86082	1.2669	2.47109	2.40172	1.26407	0.0159211	0.913893	up	yes
MSTRG.1570	Bo1g050810	Bo1g050810.1	GO:0016021(integral component of membrane);GO:0015689(molybdate ion transport);GO:0015098(molybdate ion transmembrane transporter activity);GO:0016020(membrane);GO:0005768(endosome);GO:0005794(Golgi apparatus);GO:0005802(trans-Golgi network);GO:0005886(plasma membrane)	NA	NA	NA	Major facilitator superfamily protein [Source:TAIR;Acc:AT4G27720](projected from arabidopsis_thaliana,AT4G27720)	66.6353	66.6471	56.3972	14.4976	22.8879	50.8094	4.28045	2.09776	0.000583452	0.646179	up	yes
MSTRG.15717	Bo4g186340	MSTRG.15717.1;Bo4g186340.1	GO:0000287(magnesium ion binding);GO:0046872(metal ion binding);GO:0006096(glycolytic process);GO:0004634(phosphopyruvate hydratase activity);GO:0000015(phosphopyruvate hydratase complex)	NA	NA	NA		101.808	142.599	136.931	56.6407	82.9381	128.004	2.08832	1.06234	0.0464688	0.9299	up	yes
MSTRG.15765	Bo4g187110	MSTRG.15765.1;Bo4g187110.1	NA	NA	NA	NA	NAD(P)-binding Rossmann-fold superfamily protein [Source:TAIR;Acc:AT2G37660](projected from arabidopsis_thaliana,AT2G37660)	99.0855	90.5209	108.01	33.1321	62.4256	59.7516	2.43113	1.28163	0.03471	0.9299	up	yes
MSTRG.15864	Bo4g188630	MSTRG.15864.1;Bo4g188630.1	NA	NA	NA	NA		0.224042	0.415957	0.407253	1.71583	0.985165	0.173858	0.490553	-1.02752	0.00729921	0.908717	down	yes
MSTRG.1614	Bo1g051430	MSTRG.1614.1;MSTRG.1614.2	NA	NA	NA	NA		3.5367	1.75284	2.62392	8.73848	7.86722	5.06136	0.351644	-1.50781	0.0189821	0.913893	down	yes
MSTRG.16176	Bo4g199770	MSTRG.16176.1;Bo4g199770.1	NA	NA	NA	NA		9.29058	4.65015	14.7935	35.9371	18.8728	10.0319	0.24704	-2.01719	0.0219498	0.928959	down	yes
MSTRG.16191	Bo5g001050;Bo5g001060	MSTRG.16191.1;MSTRG.16191.2;MSTRG.16191.3;Bo5g001050.1;MSTRG.16191.5;Bo5g001060.1	GO:0016567(protein ubiquitination);GO:0004842(ubiquitin-protein transferase activity);GO:0004842(ubiquitin-protein transferase activity)	NA	NA	NA	RING/U-box superfamily protein [Source:TAIR;Acc:AT1G01660](projected from arabidopsis_thaliana,AT1G01660);RING/U-box superfamily protein [Source:TAIR;Acc:AT1G01670](projected from arabidopsis_thaliana,AT1G01670)	38.9463	32.8498	34.3157	73.1873	58.7234	39.6871	0.490939	-1.02638	0.0107096	0.913893	down	yes
MSTRG.16204	Bo5g001190	MSTRG.16204.1	NA	NA	NA	NA		4.33915	4.20287	5.34688	10.7407	6.30849	3.48054	0.484153	-1.04647	0.00174109	0.832299	down	yes
MSTRG.16221	BPS1	MSTRG.16221.2;MSTRG.16221.1	NA	NA	NA	NA		3.97706	1.24237	1.65188	28.2121	101.413	17.7875	0.0622266	-4.00633	0.0415703	0.9299	down	yes
MSTRG.16368	Bo5g004590	MSTRG.16368.1;Bo5g004590.1	GO:0032259(methylation);GO:0008168(methyltransferase activity)	NA	NA	NA		52.1535	45.2352	34.2379	18.9522	16.2174	37.6243	2.75541	1.46227	0.0187913	0.913893	up	yes
MSTRG.16436	Bo5g005340	MSTRG.16436.1;MSTRG.16436.2	NA	NA	NA	NA		1.78192	2.34824	1.48823	0.0505412	0.124892	0.97903	3.01115	1.59031	0.00251382	0.868617	up	yes
MSTRG.16447	Bo5g005600	MSTRG.16447.1;MSTRG.16447.2;Bo5g005600.1	NA	NA	NA	NA	Protein of unknown function (DUF1423) [Source:TAIR;Acc:AT1G05410](projected from arabidopsis_thaliana,AT1G05410)	4.12204	5.06394	6.48515	1.66825	1.22329	2.41741	2.44347	1.28893	0.0329962	0.9299	up	yes
MSTRG.16623	Bo5g009130	MSTRG.16623.1;MSTRG.16623.2;Bo5g009130.1	GO:0003824(catalytic activity);GO:0006520(cellular amino acid metabolic process);GO:0016829(lyase activity)	00260(Glycine, serine and threonine metabolism)	K01620	EC:4.1.2.48		2.82576	1.71138	15.367	43.5269	47.1963	2.45892	0.0616518	-4.01971	0.0253016	0.9299	down	yes
MSTRG.16651		MSTRG.16651.1	NA	NA	NA	NA		0	0.871133	0.675217	3.85548	1.65442	0	0.293675	-1.76771	0.0276908	0.9299	down	yes
MSTRG.1693	Bo1g054780	MSTRG.1693.3;MSTRG.1693.1;MSTRG.1693.2;MSTRG.1693.4;Bo1g054780.1	GO:0005886(plasma membrane);GO:0016021(integral component of membrane);GO:0016020(membrane)	NA	NA	NA	CASP-like protein [Source:UniProtKB/TrEMBL;Acc:A0A0D3A7N0]	0.63542	1.14321	1.62947	4.23744	4.58069	1.03796	0.319713	-1.64515	0.0188076	0.913893	down	yes
MSTRG.16948	Bo5g017940	Bo5g017940.1	NA	NA	NA	NA		1.73993	1.18441	2.88814	5.29597	1.39291	0.038252	0.470293	-1.08837	0.0191823	0.913893	down	yes
MSTRG.17009	MIOX1	MSTRG.17009.1;Bo5g019730.1	GO:0019310(inositol catabolic process);GO:0050113(inositol oxygenase activity);GO:0005506(iron ion binding);GO:0005737(cytoplasm);GO:0055114(oxidation-reduction process)	00053(Ascorbate and aldarate metabolism);00562(Inositol phosphate metabolism)	K00469	EC:1.13.99.1	Inositol oxygenase 1 [Source:Projected from Arabidopsis thaliana (AT1G14520) UniProtKB/Swiss-Prot;Acc:Q8L799]	0.18432	0.914822	0.304099	3.79748	2.26809	2.51001	0.342501	-1.54582	0.0280561	0.9299	down	yes
MSTRG.17156		MSTRG.17156.1	NA	NA	NA	NA		1.7341	0.65628	1.78241	3.59532	1.91588	0.627809	0.495362	-1.01345	0.0465892	0.9299	down	yes
MSTRG.17212	Bo5g023560	MSTRG.17212.1;Bo5g023560.1	NA	00480(Glutathione metabolism)	K00799	EC:2.5.1.18		14.0706	11.8158	2.30333	0.982419	1.06596	4.13996	6.34329	2.66523	0.0474796	0.9299	up	yes
MSTRG.17392	Bo5g030290	MSTRG.17392.1;MSTRG.17392.2;Bo5g030290.1	GO:0006950(response to stress);GO:0009415(response to water)	NA	NA	NA		107.259	117.714	68.8794	26.6958	64.4736	115.29	3.32945	1.73528	0.00475259	0.894664	up	yes
MSTRG.17464	Bo5g034370	MSTRG.17464.1;MSTRG.17464.2;MSTRG.17464.3;MSTRG.17464.4;Bo5g034370.1	GO:0005886(plasma membrane);GO:0016021(integral component of membrane);GO:0008643(carbohydrate transport);GO:0016020(membrane);GO:0051119(sugar transmembrane transporter activity);GO:0034219(carbohydrate transmembrane transport)	NA	NA	NA	Bidirectional sugar transporter SWEET [Source:UniProtKB/TrEMBL;Acc:A0A0D3CC31]	49.2936	44.3308	17.9912	3.70092	5.7054	15.8616	9.21991	3.20475	0.00369778	0.894664	up	yes
MSTRG.17651	Bo5g041430;Bo5g041450	MSTRG.17651.1;Bo5g041430.1;MSTRG.17651.3;Bo5g041450.1;MSTRG.17651.4	NA	NA	NA	NA		2.98386	2.87466	4.40511	7.96197	5.36914	3.16705	0.471427	-1.08489	0.000659719	0.646179	down	yes
MSTRG.17668		MSTRG.17668.1	NA	NA	NA	NA		0.370048	0.246911	0.801133	1.49964	2.05687	1.21456	0.497853	-1.00621	0.0317154	0.9299	down	yes
MSTRG.17703	Bo5g043110	MSTRG.17703.1;Bo5g043110.1	GO:0016021(integral component of membrane);GO:0016020(membrane);GO:0005768(endosome);GO:0005773(vacuole);GO:0005794(Golgi apparatus);GO:0005802(trans-Golgi network);GO:0005886(plasma membrane)	NA	NA	NA	Di-glucose binding protein with Leucine-rich repeat domain [Source:TAIR;Acc:AT1G25570](projected from arabidopsis_thaliana,AT1G25570)	5.30648	8.36421	9.07584	3.00448	2.70132	2.84164	2.05737	1.0408	0.0432393	0.9299	up	yes
MSTRG.17760	Bo5g045140	MSTRG.17760.1;Bo5g045140.1	GO:0006355(regulation of transcription, DNA-templated);GO:0005634(nucleus);GO:0003677(DNA binding)	NA	NA	NA		0.738475	0.573926	0.268954	2.78308	2.68658	1.71802	0.403326	-1.30998	0.016399	0.913893	down	yes
MSTRG.17782		MSTRG.17782.1	NA	NA	NA	NA		3.53237	4.12494	4.63278	22.1965	5.04446	0.923192	0.252124	-1.9878	0.0256942	0.9299	down	yes
MSTRG.1779	Bo1g057230	Bo1g057230.1	GO:0003677(DNA binding);GO:0046983(protein dimerization activity)	NA	NA	NA	hAT transposon superfamily [Source:TAIR;Acc:AT4G15020](projected from arabidopsis_thaliana,AT4G15020)	1.33825	1.14453	1.7349	3.11333	5.43971	4.47026	0.489422	-1.03085	0.0443329	0.9299	down	yes
MSTRG.17800	Bo5g048730	Bo5g048730.1;MSTRG.17800.4;MSTRG.17800.3;MSTRG.17800.5;MSTRG.17800.2;MSTRG.17800.6;MSTRG.17800.7;MSTRG.17800.8;MSTRG.17800.22;MSTRG.17800.21;MSTRG.17800.11;MSTRG.17800.16;MSTRG.17800.9;MSTRG.17800.15;MSTRG.17800.19;MSTRG.17800.14;MSTRG.17800.13;MSTRG.17800.20;MSTRG.17800.18;MSTRG.17800.17;MSTRG.17800.10;MSTRG.17800.12;MSTRG.17800.23;MSTRG.17800.24;MSTRG.17800.25	NA	NA	NA	NA		2.98769	3.92902	2.96093	13.6887	5.44778	3.41724	0.345329	-1.53396	0.0364606	0.9299	down	yes
MSTRG.179	Bo1g005660	MSTRG.179.1	NA	NA	NA	NA		0	0	0	3.78852	3.2162	0	0.17406	-2.52234	0.0131176	0.913893	down	yes
MSTRG.17912		MSTRG.17912.1	NA	NA	NA	NA		0.557797	0	0.556023	1.61559	1.49096	0	0.435578	-1.199	0.0445045	0.9299	down	yes
MSTRG.18086	NF-YA7	MSTRG.18086.1;MSTRG.18086.2;Bo5g063060.1	GO:0016602(CCAAT-binding factor complex);GO:0003700(transcription factor activity, sequence-specific DNA binding);GO:0006355(regulation of transcription, DNA-templated);GO:0003677(DNA binding);GO:0045892(negative regulation of transcription, DNA-templated)	NA	NA	NA	nuclear factor Y, subunit A7 [Source:TAIR;Acc:AT1G30500](projected from arabidopsis_thaliana,AT1G30500)	6.15477	4.22118	3.72949	11.1772	9.65769	7.37401	0.480374	-1.05777	0.0448253	0.9299	down	yes
MSTRG.18295		MSTRG.18295.1	NA	NA	NA	NA		0.258798	0	0.656017	1.58692	0.547092	0	0.491143	-1.02579	0.0123306	0.913893	down	yes
MSTRG.18300	Bo5g078760	MSTRG.18300.1;Bo5g078760.1;MSTRG.18300.3	GO:0000989(transcription factor activity, transcription factor binding);GO:0005634(nucleus);GO:0006355(regulation of transcription, DNA-templated);GO:0006351(transcription, DNA-templated)	NA	NA	NA		1.25453	1.19352	0.541857	5.63694	3.90682	5.01738	0.351947	-1.50657	0.0186375	0.913893	down	yes
MSTRG.18364	Bo5g083900	MSTRG.18364.1;Bo5g083900.1	GO:0005544(calcium-dependent phospholipid binding);GO:0005509(calcium ion binding)	NA	NA	NA	Annexin [Source:UniProtKB/TrEMBL;Acc:A0A0D3CGB8]	251.82	173.143	121.206	60.9919	40.404	101.722	3.93554	1.97656	0.0367726	0.9299	up	yes
MSTRG.18544	Bo5g095840	MSTRG.18544.1	NA	NA	NA	NA		11.8392	8.50322	5.29653	3.55431	3.40447	12.4673	2.64204	1.40165	0.0411922	0.9299	up	yes
MSTRG.18726	Bo5g109720	MSTRG.18726.1;Bo5g109720.1	NA	NA	NA	NA		14.2155	7.84739	22.3385	37.6037	20.8395	2.19661	0.289964	-1.78605	0.0252395	0.9299	down	yes
MSTRG.1876		MSTRG.1876.1	NA	NA	NA	NA		1.04205	1.22428	0.925031	8.56105	2.07356	0.168799	0.253003	-1.98278	0.0350124	0.9299	down	yes
MSTRG.19019	Bo5g123340	MSTRG.19019.1;Bo5g123340.1	NA	NA	NA	NA		0.142213	0.193777	0.118439	2.28432	0.85605	0	0.30528	-1.7118	0.014603	0.913893	down	yes
MSTRG.19091		MSTRG.19091.1	NA	NA	NA	NA		0.620663	0.431534	0.335777	2.64873	1.11585	0.247292	0.433439	-1.2061	0.0338794	0.9299	down	yes
MSTRG.19384	Bo5g134760	Bo5g134760.1	GO:0016021(integral component of membrane);GO:0016020(membrane)	NA	NA	NA		1.84037	1.01858	1.16615	5.24485	2.46547	1.96661	0.427172	-1.22711	0.0439971	0.9299	down	yes
MSTRG.19396	Bo5g135040	MSTRG.19396.1;Bo5g135040.1	GO:0006950(response to stress)	NA	NA	NA		6.7496	5.35059	12.5516	15.1715	9.62315	4.26315	0.481017	-1.05584	0.0244531	0.9299	down	yes
MSTRG.19468	Bo5g136970	MSTRG.19468.1;MSTRG.19468.2;MSTRG.19468.3	NA	NA	NA	NA		1.12666	1.17677	0.994063	3.47401	7.17272	19.9615	0.469766	-1.08999	0.0248053	0.9299	down	yes
MSTRG.19783	Bo5g144970	Bo5g144970.1	GO:0016787(hydrolase activity);GO:0005576(extracellular region);GO:0071555(cell wall organization);GO:0005618(cell wall)	NA	NA	NA	Pectin acetylesterase [Source:UniProtKB/TrEMBL;Acc:A0A0D3CMG5]	36.682	29.434	10.4355	5.45671	8.24141	18.4755	4.51397	2.1744	0.0271576	0.9299	up	yes
MSTRG.20108		MSTRG.20108.1;MSTRG.20108.2;MSTRG.20108.3	NA	NA	NA	NA		0.933791	0.68735	0.819243	3.40041	2.4579	0.926611	0.400023	-1.32185	0.00621364	0.90406	down	yes
MSTRG.20175	Bo6g015530	MSTRG.20175.1;Bo6g015530.1	GO:0000785(chromatin);GO:0005634(nucleus);GO:0006355(regulation of transcription, DNA-templated);GO:0003677(DNA binding)	NA	NA	NA		13.837	20.429	12.3712	4.07647	6.75958	10.6915	3.21287	1.68386	0.00576023	0.894664	up	yes
MSTRG.20301	Bo6g022520	MSTRG.20301.1;MSTRG.20301.2;Bo6g022520.1	GO:0016021(integral component of membrane);GO:0016020(membrane)	NA	NA	NA	Transmembrane proteins 14C [Source:TAIR;Acc:AT1G50740](projected from arabidopsis_thaliana,AT1G50740)	10.9681	4.73247	4.42448	1.61934	1.78121	4.30349	3.19822	1.67727	0.0458136	0.9299	up	yes
MSTRG.20461	Bo6g031290	Bo6g031290.1;MSTRG.20461.1;MSTRG.20461.2	GO:0055085(transmembrane transport);GO:0005509(calcium ion binding);GO:0016021(integral component of membrane);GO:0016020(membrane)	NA	NA	NA	Uncharacterized protein (Fragment) [Source:UniProtKB/TrEMBL;Acc:A0A0D3CQN1]	181.418	217.825	140.949	55.4032	110.944	150.909	2.95905	1.56514	0.00773737	0.908717	up	yes
MSTRG.20535	Bo6g033370	Bo6g033370.1	GO:0016021(integral component of membrane);GO:0016020(membrane)	NA	NA	NA		1.54798	2.38824	3.04809	5.14323	3.27321	0.592067	0.476352	-1.0699	0.0179998	0.913893	down	yes
MSTRG.20636	Bo6g042570	Bo6g042570.1	GO:0016740(transferase activity);GO:0016757(transferase activity, transferring glycosyl groups);GO:0005975(carbohydrate metabolic process);GO:0016021(integral component of membrane);GO:0016020(membrane);GO:0006004(fucose metabolic process)	NA	NA	NA		9.97339	18.5956	11.9442	4.69331	5.4241	7.53813	2.56327	1.35799	0.032624	0.9299	up	yes
MSTRG.20640	CER5	MSTRG.20640.1;Bo6g042620.1	GO:0016887(ATPase activity);GO:0005524(ATP binding);GO:0000166(nucleotide binding);GO:0016021(integral component of membrane);GO:0016020(membrane);GO:0009651(response to salt stress);GO:0009737(response to abscisic acid);GO:0010025(wax biosynthetic process)	NA	NA	NA	ABC-2 type transporter family protein [Source:TAIR;Acc:AT1G51500](projected from arabidopsis_thaliana,AT1G51500)	52.4532	51.2535	78.6234	130.922	46.7846	20.6272	0.490246	-1.02842	0.0229192	0.9299	down	yes
MSTRG.2067		MSTRG.2067.1	NA	NA	NA	NA		0	0	0.114885	1.38014	1.0206	0.941291	0.442707	-1.17557	0.000466492	0.646179	down	yes
MSTRG.2079	Bo1g081350	MSTRG.2079.1;MSTRG.2079.2;Bo1g081350.1	GO:0003676(nucleic acid binding)	NA	NA	NA		0.973941	0.29642	1.22988	3.00098	2.88729	1.95946	0.406504	-1.29866	0.0254458	0.9299	down	yes
MSTRG.20875	WSD1	MSTRG.20875.1;Bo6g057670.1	GO:0045017(glycerolipid biosynthetic process);GO:0004144(diacylglycerol O-acyltransferase activity);GO:0016021(integral component of membrane);GO:0016020(membrane)	00073(Cutin, suberine and wax biosynthesis)	K15406	EC:2.3.1.75;EC:2.3.1.20	O-acyltransferase (WSD1-like) family protein [Source:TAIR;Acc:AT5G37300](projected from arabidopsis_thaliana,AT5G37300)	17.9508	16.1733	99.4087	119.75	34.4978	8.39313	0.21813	-2.19674	0.0490551	0.9299	down	yes
MSTRG.20910		MSTRG.20910.1	NA	NA	NA	NA		0	0	0	0.813339	0.903673	0	0.494965	-1.0146	0.023474	0.9299	down	yes
MSTRG.21147	Bo6g068260	MSTRG.21147.1	NA	NA	NA	NA		48.2323	60.4245	15.6389	5.02271	8.08968	23.5996	7.92768	2.9869	0.0122955	0.913893	up	yes
MSTRG.21325	Bo6g075990	Bo6g075990.1	GO:0043565(sequence-specific DNA binding);GO:0003677(DNA binding)	NA	NA	NA	multiprotein bridging factor 1B [Source:Projected from Arabidopsis thaliana (AT3G58680) TAIR;Acc:AT3G58680]	63.4108	56.5914	45.7038	119.262	132.636	105.33	0.457043	-1.1296	0.0196949	0.918497	down	yes
MSTRG.21441	Bo6g077690	MSTRG.21441.1	NA	NA	NA	NA		0.504339	0.500208	2.97143	7.05039	1.86882	0.36277	0.252193	-1.9874	0.0156377	0.913893	down	yes
MSTRG.21630	Bo6g081440	MSTRG.21630.1;Bo6g081440.1	GO:0016021(integral component of membrane);GO:0016020(membrane)	NA	NA	NA	unknown protein; FUNCTIONS IN: molecular_function unknown; INVOLVED IN: biological_process unknown; LOCATED IN: cellular_component unknown; BEST Arabidopsis thaliana protein match is: unknown protein (TAIR:AT1G21722.1); Has 30201 Blast hits to 17322 /.../ins in 780 species: Archae - 12; Bacteria - 1396; Metazoa - 17338; Fungi - 3422; Plants - 5037; Viruses - 0; Other Eukaryotes - 2996 (source: NC…	5.68324	7.50314	11.0201	21.3692	11.7183	7.13545	0.391491	-1.35295	0.0101593	0.913893	down	yes
MSTRG.21740	Bo6g085090	MSTRG.21740.1	NA	NA	NA	NA		0.449827	0.752713	0.388719	2.68166	2.71041	0.417852	0.366821	-1.44685	0.0412444	0.9299	down	yes
MSTRG.21832	Bo6g087590	MSTRG.21832.1;Bo6g087590.1	GO:0020037(heme binding);GO:0016491(oxidoreductase activity);GO:0006979(response to oxidative stress);GO:0004601(peroxidase activity);GO:0098869(cellular oxidant detoxification);GO:0055114(oxidation-reduction process)	NA	NA	NA		9.81036	9.13837	6.83787	3.52374	3.11507	7.09891	2.5048	1.32469	0.0121664	0.913893	up	yes
MSTRG.22023		MSTRG.22023.1	NA	NA	NA	NA		0	0	0.430456	4.77797	1.49458	0.391196	0.207357	-2.26981	0.0016858	0.832299	down	yes
MSTRG.22087		MSTRG.22087.1	NA	NA	NA	NA		0.614655	0.247982	0.199342	1.80832	2.14058	1.0371	0.448223	-1.15771	0.0301771	0.9299	down	yes
MSTRG.22110	Bo6g099210	MSTRG.22110.1	NA	NA	NA	NA		1.84013	1.81249	2.38691	0.549573	0.565877	0.84774	2.04826	1.0344	0.0104372	0.913893	up	yes
MSTRG.22213	Bo6g103740	MSTRG.22213.1;Bo6g103740.1	NA	NA	NA	NA		0.610816	0.360698	1.34184	2.72055	2.72925	0.256249	0.363045	-1.46178	0.0209073	0.922604	down	yes
MSTRG.22321	Bo6g107240	MSTRG.22321.1;Bo6g107240.1	GO:0005634(nucleus);GO:0006355(regulation of transcription, DNA-templated);GO:0006351(transcription, DNA-templated);GO:0003677(DNA binding)	NA	NA	NA		0.115018	0.0624991	0.0223043	1.37616	0.461391	0	0.484466	-1.04553	0.0224357	0.9299	down	yes
MSTRG.22441	AOAT2	MSTRG.22441.1;MSTRG.22441.3;MSTRG.22441.2;MSTRG.22441.4	NA	NA	NA	NA		8.63182	4.46406	4.85562	14.1292	21.7711	30.8776	0.438601	-1.18902	0.0484318	0.9299	down	yes
MSTRG.22496	Bo6g112900	MSTRG.22496.1;MSTRG.22496.2	NA	NA	NA	NA		9.59197	22.1706	10.6294	3.62707	5.258	8.3762	3.19257	1.67472	0.0414699	0.9299	up	yes
MSTRG.22533	Bo6g114470;Bo6g114480	MSTRG.22533.1;Bo6g114470.1;Bo6g114480.1	GO:0016021(integral component of membrane);GO:0016020(membrane);GO:0016887(ATPase activity);GO:0005524(ATP binding);GO:0000166(nucleotide binding)	NA	NA	NA		2.28129	2.44563	4.51656	6.43441	3.39307	0.903147	0.492742	-1.02109	0.000824178	0.699041	down	yes
MSTRG.22548	Bo6g115770	MSTRG.22548.2	NA	NA	NA	NA		0	0	0	1.78339	1.06022	0	0.193802	-2.36734	0.00706219	0.908717	down	yes
MSTRG.22699	Bo6g119070	Bo6g119070.1	GO:0000160(phosphorelay signal transduction system);GO:0005622(intracellular);GO:0016021(integral component of membrane);GO:0016020(membrane)	04075(Plant hormone signal transduction)	K14492	NA		2.338	2.40937	4.53039	0.171259	0.133932	0.798725	3.36042	1.74864	0.0307129	0.9299	up	yes
MSTRG.22738	Bo6g119540	MSTRG.22738.1;Bo6g119540.1	GO:0016021(integral component of membrane);GO:0016020(membrane)	NA	NA	NA		0.20797	0.054877	0	1.27489	0.914643	0.115048	0.468904	-1.09264	0.0232569	0.9299	down	yes
MSTRG.22763		MSTRG.22763.1	NA	NA	NA	NA		36.3879	27.1907	67.5524	75.5967	19.552	1.70109	0.489971	-1.02923	0.0200464	0.918497	down	yes
MSTRG.22789	Bo6g120180	MSTRG.22789.1;Bo6g120180.1	GO:0016491(oxidoreductase activity);GO:0005507(copper ion binding);GO:0055114(oxidation-reduction process)	NA	NA	NA		18.3441	17.2354	35.3088	3.66079	4.16745	5.65078	4.51754	2.17554	0.0254812	0.9299	up	yes
MSTRG.22855	Bo6g121200	MSTRG.22855.1;Bo6g121200.1	GO:0046872(metal ion binding)	NA	NA	NA		3.98656	2.80695	4.01062	1.25205	1.41166	2.72925	2.07121	1.05047	0.0328418	0.9299	up	yes
MSTRG.22877	Bo6g121460	MSTRG.22877.1;Bo6g121460.1	GO:0042128(nitrate assimilation);GO:0006809(nitric oxide biosynthetic process);GO:0050464(nitrate reductase (NADPH) activity);GO:0043546(molybdopterin cofactor binding);GO:0020037(heme binding);GO:0030151(molybdenum ion binding);GO:0016491(oxidoreductase activity);GO:0046872(metal ion binding);GO:0055114(oxidation-reduction process)	00910(Nitrogen metabolism)	K10534	EC:1.7.1.1;EC:1.7.1.2	Nitrate reductase [Source:UniProtKB/TrEMBL;Acc:A0A0D3D1F1]	4.03205	7.19902	0.934931	0.485911	2.53895	20.3863	3.7727	1.9156	0.0189477	0.913893	up	yes
MSTRG.22910	Bo6g121870	MSTRG.22910.1;Bo6g121870.1	NA	NA	NA	NA		7.90427	7.07146	10.0044	17.5522	16.0813	9.37995	0.451042	-1.14867	0.00301424	0.872073	down	yes
MSTRG.22924	Bo6g122130	MSTRG.22924.2;MSTRG.22924.1;MSTRG.22924.3;Bo6g122130.1	GO:0003825(alpha,alpha-trehalose-phosphate synthase (UDP-forming) activity);GO:0005992(trehalose biosynthetic process);GO:0003824(catalytic activity)	00500(Starch and sucrose metabolism)	K16055	EC:2.4.1.15;EC:3.1.3.12		3.17926	4.85193	6.11449	1.28095	1.41042	1.45059	2.27241	1.18422	0.0389579	0.9299	up	yes
MSTRG.22974	Bo6g123880	Bo6g123880.1	GO:0005634(nucleus);GO:0006355(regulation of transcription, DNA-templated);GO:0006351(transcription, DNA-templated);GO:0003677(DNA binding)	NA	NA	NA		0.79034	0.611545	2.35814	4.78155	2.27543	0.753033	0.343458	-1.5418	0.00822322	0.908717	down	yes
MSTRG.22988	Bo6g124020	MSTRG.22988.1;Bo6g124020.1	GO:0006470(protein dephosphorylation);GO:0003824(catalytic activity);GO:0004722(protein serine/threonine phosphatase activity)	NA	NA	NA		1.77334	1.43873	2.96002	4.77166	2.86637	0.540315	0.463883	-1.10817	0.00195403	0.855647	down	yes
MSTRG.23178	5S_rRNA	MSTRG.23178.1	NA	NA	NA	NA		3.35007	3.54808	3.12076	0	0	5.04903	5.74701	2.52281	0.0244174	0.9299	up	yes
MSTRG.23242	Bo7g009960	MSTRG.23242.1;Bo7g009960.1	GO:0043565(sequence-specific DNA binding);GO:0006355(regulation of transcription, DNA-templated);GO:0005634(nucleus);GO:0003677(DNA binding)	NA	NA	NA		2.81104	2.04829	12.7734	18.2925	13.6718	1.88353	0.184609	-2.43745	0.0341065	0.9299	down	yes
MSTRG.23514	Bo7g026730	MSTRG.23514.1;Bo7g026730.1	GO:0004252(serine-type endopeptidase activity);GO:0016787(hydrolase activity);GO:0006508(proteolysis);GO:0005618(cell wall);GO:0005794(Golgi apparatus);GO:0009505(plant-type cell wall);GO:0009506(plasmodesma)	NA	NA	NA	Subtilase family protein [Source:TAIR;Acc:AT2G05920](projected from arabidopsis_thaliana,AT2G05920)	4.00964	2.90463	2.32293	0.204833	0.095805	0.100408	3.59337	1.84534	0.00615516	0.90406	up	yes
MSTRG.23622	Bo7g031620	Bo7g031620.1	NA	NA	NA	NA	Homeodomain-like superfamily protein [Source:TAIR;Acc:AT3G24860](projected from arabidopsis_thaliana,AT3G24860)	13.0668	18.238	14.3141	0	0	0	16.2918	4.02608	0.000272868	0.646179	up	yes
MSTRG.23649	Bo7g033000	MSTRG.23649.1;MSTRG.23649.3;MSTRG.23649.2;MSTRG.23649.4	NA	NA	NA	NA		0.68997	0.324037	0.318513	1.69579	1.87539	0.800985	0.498682	-1.00381	0.0367291	0.9299	down	yes
MSTRG.23868	Bo7g045510	MSTRG.23868.2;MSTRG.23868.1;MSTRG.23868.3;MSTRG.23868.5;MSTRG.23868.4;MSTRG.23868.6;Bo7g045510.1	GO:0003723(RNA binding);GO:0003676(nucleic acid binding)	NA	NA	NA		8.26208	9.62537	9.8055	17.9938	20.2203	9.67512	0.464989	-1.10473	0.0248061	0.9299	down	yes
MSTRG.24018		MSTRG.24018.1;MSTRG.24018.2	NA	NA	NA	NA		16.9865	13.2483	23.8921	44.7179	25.6457	11.5409	0.383812	-1.38153	0.00247463	0.868617	down	yes
MSTRG.2406	Bo1g101650	MSTRG.2406.1;Bo1g101650.1	NA	NA	NA	NA		1.44746	1.78841	0.100074	0	0.311482	1.88989	2.39888	1.26236	0.0484301	0.9299	up	yes
MSTRG.24118	Bo7g057740	Bo7g057740.1	GO:0015770(sucrose transport);GO:0008515(sucrose transmembrane transporter activity);GO:0005887(integral component of plasma membrane);GO:0016021(integral component of membrane);GO:0016020(membrane)	NA	NA	NA		1.41227	0.848115	1.28797	3.6601	3.19307	4.36209	0.488135	-1.03465	0.0183381	0.913893	down	yes
MSTRG.24124	Bo7g057790;Bo7g057800	Bo7g057790.1;MSTRG.24124.2;Bo7g057800.1	GO:0016788(hydrolase activity, acting on ester bonds);GO:0016021(integral component of membrane);GO:0016020(membrane);GO:0008270(zinc ion binding)	NA	NA	NA		0.815064	0.773039	0.700504	3.67636	3.39962	1.41694	0.35332	-1.50095	0.00680186	0.908717	down	yes
MSTRG.24222	Bo7g061580	MSTRG.24222.1	NA	NA	NA	NA		100.841	81.7819	24.2387	11.4271	24.3536	97.1854	6.16545	2.62421	0.0125271	0.913893	up	yes
MSTRG.2426		MSTRG.2426.1	NA	NA	NA	NA		26.578	32.7041	38.6888	229.911	39.4003	7.30255	0.168863	-2.56608	0.0231717	0.9299	down	yes
MSTRG.24408	Bo7g065790	Bo7g065790.1	NA	NA	NA	NA		7.72388	7.45969	5.1033	2.68895	2.57081	3.51859	2.30489	1.2047	0.0099727	0.913893	up	yes
MSTRG.24423	Bo7g066960	MSTRG.24423.1;Bo7g066960.1	GO:0016311(dephosphorylation);GO:0003993(acid phosphatase activity)	NA	NA	NA		7.29982	12.354	28.0535	44.6593	19.1313	2.75838	0.259318	-1.94721	0.0142606	0.913893	down	yes
MSTRG.24711	Bo7g078640	MSTRG.24711.1;Bo7g078640.1	NA	NA	NA	NA	plasmodesmata-located protein 6 [Source:Projected from Arabidopsis thaliana (AT2G01660) TAIR;Acc:AT2G01660]	0.700079	1.23312	2.31106	3.3855	3.06123	0.642817	0.430638	-1.21545	0.0319715	0.9299	down	yes
MSTRG.24721		MSTRG.24721.1	NA	NA	NA	NA		0.143785	0	0.46332	1.66404	1.13962	1.70929	0.461203	-1.11653	0.0305161	0.9299	down	yes
MSTRG.24796	Bo7g080870	Bo7g080870.1	GO:0033897(ribonuclease T2 activity);GO:0003723(RNA binding);GO:0090502(RNA phosphodiester bond hydrolysis, endonucleolytic)	NA	NA	NA		1.31672	1.81282	0.140373	0	0.898655	8.10609	2.42047	1.27529	0.00890253	0.909771	up	yes
MSTRG.25073	Bo7g089190	Bo7g089190.1;MSTRG.25073.2	GO:0005840(ribosome);GO:0006412(translation);GO:0003735(structural constituent of ribosome);GO:0005622(intracellular);GO:0008097(5S rRNA binding)	NA	NA	NA		10.8158	10.4201	19.2338	3.7899	4.46852	1.70054	2.30253	1.20322	0.0436177	0.9299	up	yes
MSTRG.25157	Bo7g091440	MSTRG.25157.1	NA	NA	NA	NA		0	0	0	1.14225	1.26957	0.291092	0.422996	-1.24128	0.00993318	0.913893	down	yes
MSTRG.2528	AHP1	Bo1g105900.1	GO:0000160(phosphorelay signal transduction system);GO:0004871(signal transducer activity);GO:0016310(phosphorylation);GO:0009927(histidine phosphotransfer kinase activity);GO:0043424(protein histidine kinase binding);GO:0009736(cytokinin-activated signaling pathway);GO:0005634(nucleus);GO:0005737(cytoplasm)	04075(Plant hormone signal transduction)	K14490	NA	histidine-containing phosphotransmitter 1 [Source:TAIR;Acc:AT3G21510](projected from arabidopsis_thaliana,AT3G21510)	0.492021	0.239126	0.327308	3.60487	1.26869	1.63165	0.359172	-1.47725	0.0314996	0.9299	down	yes
MSTRG.25298	Bo7g095270	Bo7g095270.1	GO:0004386(helicase activity);GO:0005634(nucleus);GO:0003723(RNA binding);GO:0005524(ATP binding);GO:0008270(zinc ion binding);GO:0003676(nucleic acid binding)	NA	NA	NA	Uncharacterized protein (Fragment) [Source:UniProtKB/TrEMBL;Acc:A0A0D3DCM6]	109.738	89.8322	108.117	44.4761	77.4486	109.351	2.04722	1.03367	0.04143	0.9299	up	yes
MSTRG.25299	Bo7g095280	MSTRG.25299.1;Bo7g095280.1	GO:0005737(cytoplasm);GO:0016310(phosphorylation);GO:0016301(kinase activity);GO:0016740(transferase activity);GO:0005634(nucleus);GO:0046939(nucleotide phosphorylation);GO:0006207('de novo' pyrimidine nucleobase biosynthetic process);GO:0019205(nucleobase-containing compound kinase activity);GO:0009041(uridylate kinase activity);GO:0004127(cytidylate kinase activity);GO:0005524(ATP binding);GO:0…	00240(Pyrimidine metabolism)	K13800	EC:2.7.4.-;EC:2.7.4.14	UMP-CMP kinase [Source:UniProtKB/TrEMBL;Acc:A0A0D3DCM7]	43.4564	63.981	52.0453	24.7153	25.7966	26.2441	2.07312	1.05181	0.0212466	0.923327	up	yes
MSTRG.25393	Bo7g096740	MSTRG.25393.1	NA	NA	NA	NA		1.14227	0.257867	0	11.3939	5.04015	0.00932	0.112284	-3.15477	0.0424445	0.9299	down	yes
MSTRG.25718	Bo7g104970	MSTRG.25718.1;Bo7g104970.1	GO:0090502(RNA phosphodiester bond hydrolysis, endonucleolytic);GO:0004521(endoribonuclease activity)	NA	NA	NA	CONTAINS InterPro DOMAIN/s: Endoribonuclease XendoU (InterPro:IPR018998); Has 943 Blast hits to 770 proteins in 162 species: Archae - 0; Bacteria - 61; Metazoa - 472; Fungi - 40; Plants - 78; Viruses - 35; Other Eukaryotes - 257 (source: NCBI BLink). [Source:TAIR;Acc:AT4G17100](projected from arabidopsis_thaliana,AT4G17100)	23.4339	26.5168	28.6387	11.238	15.0554	17.4452	2.06373	1.04526	0.0140346	0.913893	up	yes
MSTRG.25762	Bo7g105690	MSTRG.25762.1;MSTRG.25762.2;MSTRG.25762.3;MSTRG.25762.4;MSTRG.25762.5;MSTRG.25762.6;Bo7g105690.1	GO:0000160(phosphorelay signal transduction system);GO:0005634(nucleus);GO:0006355(regulation of transcription, DNA-templated);GO:0006351(transcription, DNA-templated);GO:0003677(DNA binding)	NA	NA	NA		2.79394	2.7234	3.70307	6.62307	6.5795	2.58281	0.457343	-1.12865	0.0117795	0.913893	down	yes
MSTRG.25872	Bo7g107770	MSTRG.25872.1;MSTRG.25872.2;Bo7g107770.1	GO:0045454(cell redox homeostasis);GO:0008152(metabolic process);GO:0016671(oxidoreductase activity, acting on a sulfur group of donors, disulfide as acceptor);GO:0003824(catalytic activity);GO:0019419(sulfate reduction);GO:0005623(cell);GO:0055114(oxidation-reduction process)	00920(Sulfur metabolism)	K05907	EC:1.8.4.9		8.02094	4.35829	0.574687	0.245476	3.8725	23.6007	3.98376	1.99413	0.0381566	0.9299	up	yes
MSTRG.25944	Bo7g108990	MSTRG.25944.1;Bo7g108990.1	NA	NA	NA	NA		0.219913	0.286024	0.267201	1.73674	2.36259	1.70214	0.421474	-1.24648	0.00396298	0.894664	down	yes
MSTRG.25961	Bo7g109200	MSTRG.25961.1;MSTRG.25961.2	NA	NA	NA	NA		0	0	0.121427	11.3056	14.2318	0	0.0522682	-4.25792	0.0216383	0.926552	down	yes
MSTRG.2601	Bo1g110150	MSTRG.2601.1;MSTRG.2601.2	NA	NA	NA	NA		2.45911	2.71967	2.83572	8.61015	3.88086	1.93353	0.414915	-1.26911	0.0146911	0.913893	down	yes
MSTRG.26113	Bo7g111470	MSTRG.26113.1;MSTRG.26113.2;MSTRG.26113.3;MSTRG.26113.7;MSTRG.26113.4;MSTRG.26113.5;MSTRG.26113.6;MSTRG.26113.9	NA	NA	NA	NA		32.1995	45.8542	21.7773	6.76299	16.8942	14.2036	3.69322	1.88488	0.037524	0.9299	up	yes
MSTRG.26142	Bo7g111990	MSTRG.26142.1	NA	NA	NA	NA		0	0	0.196884	1.56458	0.152275	0.028967	0.48245	-1.05155	0.0472647	0.9299	down	yes
MSTRG.26146	Bo7g112010	MSTRG.26146.1	NA	NA	NA	NA		9.98112	9.8941	8.64118	25.5155	52.2989	48.2381	0.335182	-1.57698	0.0172548	0.913893	down	yes
MSTRG.26320	Bo7g115740	Bo7g115740.1	GO:0016740(transferase activity);GO:0046872(metal ion binding);GO:0005886(plasma membrane);GO:0030244(cellulose biosynthetic process);GO:0016760(cellulose synthase (UDP-forming) activity);GO:0016757(transferase activity, transferring glycosyl groups);GO:0071555(cell wall organization);GO:0016021(integral component of membrane);GO:0016020(membrane)	NA	NA	NA	Cellulose synthase [Source:UniProtKB/TrEMBL;Acc:A0A0D3DHC6]	18.7469	27.6694	32.4446	8.19383	10.8061	13.0003	2.6332	1.39682	0.0385613	0.9299	up	yes
MSTRG.26369		MSTRG.26369.1	NA	NA	NA	NA		6.27706	5.95438	1.21768	0	0.87939	5.58211	6.09365	2.60731	0.00840604	0.908717	up	yes
MSTRG.26555	Bo7g119550	MSTRG.26555.1;Bo7g119550.1	GO:0003700(transcription factor activity, sequence-specific DNA binding);GO:0006355(regulation of transcription, DNA-templated);GO:0090567(reproductive shoot system development);GO:0005634(nucleus);GO:0005737(cytoplasm);GO:0005829(cytosol)	NA	NA	NA		10.6132	11.3026	22.6066	28.5545	21.1683	12.8984	0.451285	-1.14789	0.0355382	0.9299	down	yes
MSTRG.26641	Bo8g002970	MSTRG.26641.1;Bo8g002970.1	GO:0032259(methylation);GO:0008168(methyltransferase activity)	NA	NA	NA		14.8852	21.8853	18.0029	6.21885	6.74489	7.89638	2.65214	1.40716	0.00880421	0.909756	up	yes
MSTRG.26762	Bo8g010930	Bo8g010930.1	NA	NA	NA	NA		0.559968	0.796537	1.3238	3.70024	1.13709	0.194181	0.419626	-1.25282	0.00982775	0.913893	down	yes
MSTRG.26931	Bo8g020640	MSTRG.26931.1	NA	NA	NA	NA		0	0	0	1.78095	1.0698	0	0.347622	-1.52441	0.00630403	0.90406	down	yes
MSTRG.27048	Bo8g027500;Bo8g027510	Bo8g027500.1;MSTRG.27048.1;MSTRG.27048.3;Bo8g027510.1	GO:0006855(drug transmembrane transport);GO:0015297(antiporter activity);GO:0015238(drug transmembrane transporter activity);GO:0055085(transmembrane transport);GO:0016021(integral component of membrane);GO:0016020(membrane);GO:0016020(membrane)	NA	NA	NA	Protein DETOXIFICATION [Source:UniProtKB/TrEMBL;Acc:A0A0D3DKR1]	8.56755	8.94021	13.1696	24.5182	15.637	13.306	0.44132	-1.1801	0.0106757	0.913893	down	yes
MSTRG.27149	Bo8g032150	MSTRG.27149.1	NA	NA	NA	NA		6.19625	4.57958	3.44087	0	0	2.89839	7.3311	2.87403	0.00616512	0.90406	up	yes
MSTRG.2716	Bo1g119030	MSTRG.2716.1	NA	NA	NA	NA		0.069337	0.132385	0.376913	1.46569	0.811637	0.634655	0.492092	-1.023	0.00482862	0.894664	down	yes
MSTRG.27197		MSTRG.27197.1	NA	NA	NA	NA		0.763029	0.315133	1.14778	2.25298	1.63834	0.796128	0.491058	-1.02603	0.0169062	0.913893	down	yes
MSTRG.27206	Bo8g034270	MSTRG.27206.1;Bo8g034270.1	GO:0009538(photosystem I reaction center);GO:0009522(photosystem I);GO:0015979(photosynthesis);GO:0016021(integral component of membrane);GO:0016020(membrane)	00195(Photosynthesis)	K02699	NA		28.5508	13.2538	10.9405	4.01361	4.8049	21.7963	4.42822	2.14673	0.0318478	0.9299	up	yes
MSTRG.273	Bo1g006850	Bo1g006850.1	GO:0016021(integral component of membrane);GO:0016020(membrane)	NA	NA	NA		16.5516	19.4294	18.9443	8.42472	8.87664	24.1151	2.3018	1.20276	0.0417903	0.9299	up	yes
MSTRG.27316	Bo8g042060	Bo8g042060.1	GO:0005634(nucleus);GO:0006355(regulation of transcription, DNA-templated);GO:0006351(transcription, DNA-templated);GO:0046872(metal ion binding)	NA	NA	NA	Transcription elongation factor 1 homolog [Source:UniProtKB/TrEMBL;Acc:A0A0D3DM27]	0	0	0	0.925839	2.11242	1.43312	0.443513	-1.17295	0.0249522	0.9299	down	yes
MSTRG.27331	Bo8g043250	Bo8g043250.1	NA	NA	NA	NA		10.4085	11.7164	17.8967	3.44971	1.30004	0.656204	3.26788	1.70835	0.00580612	0.894664	up	yes
MSTRG.27563	Bo8g054170	MSTRG.27563.1;Bo8g054170.1	NA	NA	NA	NA		4.57109	5.50087	9.01303	17.6838	13.6383	8.27877	0.346816	-1.52776	0.00693436	0.908717	down	yes
MSTRG.27580		MSTRG.27580.1	NA	NA	NA	NA		2.10456	1.29925	3.28007	5.40573	7.29713	4.60023	0.396133	-1.33594	0.0460803	0.9299	down	yes
MSTRG.27581	Bo8g054490	MSTRG.27581.1;Bo8g054490.1	GO:0045454(cell redox homeostasis);GO:0015035(protein disulfide oxidoreductase activity);GO:0009055(electron carrier activity);GO:0055114(oxidation-reduction process);GO:0005623(cell);GO:0022900(electron transport chain)	NA	NA	NA		5.4363	6.85323	4.54927	1.73712	4.04606	7.99631	2.33648	1.22434	0.00575757	0.894664	up	yes
MSTRG.28029	Bo8g068510	MSTRG.28029.1	NA	NA	NA	NA		5.75191	6.71568	2.82425	2.35397	3.0901	7.47598	2.06729	1.04774	0.0326038	0.9299	up	yes
MSTRG.28118	Bo8g071060	Bo8g071060.1	GO:0003756(protein disulfide isomerase activity);GO:0045454(cell redox homeostasis);GO:0005783(endoplasmic reticulum);GO:0016853(isomerase activity)	04141(Protein processing in endoplasmic reticulum)	K09580	EC:5.3.4.1	Protein disulfide-isomerase [Source:UniProtKB/TrEMBL;Acc:A0A0D3DQU3]	27.0219	26.747	34.445	11.8146	17.2913	24.1512	2.16545	1.11467	0.0353724	0.9299	up	yes
MSTRG.28123		MSTRG.28123.1	NA	NA	NA	NA		0.269412	0	0.16884	1.17442	1.31989	0.41447	0.475748	-1.07173	0.0188532	0.913893	down	yes
MSTRG.28221		MSTRG.28221.1	NA	NA	NA	NA		0	0	0	1.24602	0.397904	0	0.477356	-1.06686	0.0122004	0.913893	down	yes
MSTRG.2823	Bo1g126040	MSTRG.2823.1;MSTRG.2823.2;Bo1g126040.1	GO:0005737(cytoplasm);GO:0003824(catalytic activity);GO:0016787(hydrolase activity);GO:0005509(calcium ion binding);GO:0046470(phosphatidylcholine metabolic process);GO:0070290(N-acylphosphatidylethanolamine-specific phospholipase D activity);GO:0004630(phospholipase D activity);GO:0016042(lipid catabolic process);GO:0006629(lipid metabolic process);GO:0016020(membrane)	00564(Glycerophospholipid metabolism);00565(Ether lipid metabolism);04144(Endocytosis)	K01115	EC:3.1.4.4	Phospholipase D [Source:UniProtKB/TrEMBL;Acc:A0A0D3ADA8]	199.057	238.377	178.21	111.559	93.0116	131.832	2.07785	1.05509	0.0188753	0.913893	up	yes
MSTRG.28248		MSTRG.28248.1	NA	NA	NA	NA		0	0.070824	0.299347	2.00974	0.326908	0	0.420046	-1.25138	0.0229893	0.9299	down	yes
MSTRG.28382	Bo8g080700	MSTRG.28382.1	NA	NA	NA	NA		0.108745	0.105414	0.390644	1.61908	0.675925	0	0.453933	-1.13945	0.000395829	0.646179	down	yes
MSTRG.28392		MSTRG.28392.1	NA	NA	NA	NA		3.38644	5.61369	4.18898	0.704318	1.42827	6.70612	3.41946	1.77377	0.0231059	0.9299	up	yes
MSTRG.2848	Bo1g128480	Bo1g128480.1	NA	NA	NA	NA		3.45933	2.47915	4.42732	8.15365	13.6893	15.3887	0.407674	-1.29451	0.0495973	0.9299	down	yes
MSTRG.28504	Bo8g082330	MSTRG.28504.1;MSTRG.28504.2	NA	NA	NA	NA		10.5518	4.20561	24.812	33.0683	12.4388	1.90962	0.27547	-1.86003	0.0487743	0.9299	down	yes
MSTRG.28518		MSTRG.28518.1	NA	NA	NA	NA		1.24213	0.683321	1.58177	0	0	0	2.02823	1.02022	0.0304885	0.9299	up	yes
MSTRG.2855	Bo1g128560	MSTRG.2855.1	NA	NA	NA	NA		2.95177	2.3317	1.71885	6.11214	5.38851	3.7109	0.478454	-1.06355	0.0391609	0.9299	down	yes
MSTRG.28619	Bo8g084820	MSTRG.28619.1;Bo8g084820.1	GO:0045454(cell redox homeostasis);GO:0009055(electron carrier activity);GO:0016491(oxidoreductase activity);GO:0016668(oxidoreductase activity, acting on a sulfur group of donors, NAD(P) as acceptor);GO:0098869(cellular oxidant detoxification);GO:0005623(cell);GO:0050660(flavin adenine dinucleotide binding);GO:0055114(oxidation-reduction process);GO:0050661(NADP binding);GO:0004362(glutathione-d…	00480(Glutathione metabolism)	K00383	EC:1.8.1.7		27.6483	28.4752	30.4514	13.1029	19.2927	42.0712	2.12922	1.09032	0.0317648	0.9299	up	yes
MSTRG.28632	Bo8g086960	MSTRG.28632.1;MSTRG.28632.2;Bo8g086960.1	GO:0016021(integral component of membrane);GO:0016020(membrane)	NA	NA	NA	Transmembrane amino acid transporter family protein [Source:TAIR;Acc:AT3G54830](projected from arabidopsis_thaliana,AT3G54830)	7.26954	5.6409	1.37851	0.975813	4.49381	20.0909	2.96175	1.56645	0.0200997	0.918497	up	yes
MSTRG.28710	Bo8g090140	Bo8g090140.1	GO:0008152(metabolic process);GO:0016758(transferase activity, transferring hexosyl groups)	NA	NA	NA		0.390764	0.04455	0.565773	1.7346	0.537566	0.030807	0.499509	-1.00142	0.0207353	0.922604	down	yes
MSTRG.28713		MSTRG.28713.2;MSTRG.28713.3;MSTRG.28713.4;MSTRG.28713.1	NA	NA	NA	NA		4.59143	0.865484	3.00404	17.3098	6.76432	1.18629	0.186536	-2.42247	0.044959	0.9299	down	yes
MSTRG.28779	Bo8g090980;Bo8g090990	MSTRG.28779.1;Bo8g090980.1;MSTRG.28779.3	GO:0020037(heme binding);GO:0016705(oxidoreductase activity, acting on paired donors, with incorporation or reduction of molecular oxygen);GO:0005506(iron ion binding);GO:0046872(metal ion binding);GO:0004497(monooxygenase activity);GO:0055114(oxidation-reduction process);GO:0016491(oxidoreductase activity)	NA	NA	NA		2.94777	3.37314	8.77401	12.5363	9.41334	5.85227	0.352364	-1.50486	0.0446363	0.9299	down	yes
MSTRG.28806	Bo8g091410	MSTRG.28806.1;MSTRG.28806.2;Bo8g091410.1	GO:0000160(phosphorelay signal transduction system);GO:0005622(intracellular)	04075(Plant hormone signal transduction)	K14492	NA		25.3912	8.50305	7.12917	1.068	8.71802	29.8427	5.52077	2.46487	0.0462436	0.9299	up	yes
MSTRG.28863		MSTRG.28863.1	NA	NA	NA	NA		3.28792	5.19285	4.71441	37.0202	8.32126	0.707587	0.152759	-2.71067	0.0222635	0.929522	down	yes
MSTRG.2887	Bo1g133310	MSTRG.2887.1	NA	NA	NA	NA		3.25414	4.49256	4.80244	41.6664	58.2379	1.02736	0.0650138	-3.94311	0.0477742	0.9299	down	yes
MSTRG.2903	Bo1g134510	MSTRG.2903.1	NA	NA	NA	NA		2.53335	4.34827	2.21469	31.4614	7.22284	0.698138	0.143073	-2.80518	0.0467722	0.9299	down	yes
MSTRG.29068	Bo8g097360	Bo8g097360.1	GO:0016021(integral component of membrane);GO:0016020(membrane);GO:0009507(chloroplast);GO:0009534(chloroplast thylakoid);GO:0009706(chloroplast inner membrane);GO:0009941(chloroplast envelope)	NA	NA	NA	unknown protein; FUNCTIONS IN: molecular_function unknown; INVOLVED IN: biological_process unknown; LOCATED IN: chloroplast, chloroplast inner membrane; EXPRESSED IN: 23 plant structures; EXPRESSED DURING: 14 growth stages; Has 35333 Blast hits to 3 /.../roteins in 2444 species: Archae - 798; Bacteria - 22429; Metazoa - 974; Fungi - 991; Plants - 531; Viruses - 0; Other Eukaryotes - 9610 (source:…	2.00428	3.13127	2.27436	0.219112	0.925422	0.469775	2.44945	1.29246	0.0318528	0.9299	up	yes
MSTRG.29071	Bo8g097420	MSTRG.29071.1	NA	NA	NA	NA		0.284515	0.259208	0.272838	1.34825	2.7423	2.69107	0.480592	-1.05712	0.0181317	0.913893	down	yes
MSTRG.29147	Bo8g098400	MSTRG.29147.1	NA	NA	NA	NA		1.43607	1.70223	1.19376	0	0.629693	1.80803	2.57077	1.3622	0.00264964	0.868617	up	yes
MSTRG.29161	ATCKX6	MSTRG.29161.1;MSTRG.29161.2;MSTRG.29161.3;Bo8g098630.1	GO:0009690(cytokinin metabolic process);GO:0019139(cytokinin dehydrogenase activity);GO:0003824(catalytic activity);GO:0016491(oxidoreductase activity);GO:0050660(flavin adenine dinucleotide binding);GO:0016614(oxidoreductase activity, acting on CH-OH group of donors);GO:0055114(oxidation-reduction process)	NA	NA	NA	cytokinin oxidase/dehydrogenase 6 [Source:TAIR;Acc:AT3G63440](projected from arabidopsis_thaliana,AT3G63440)	2.13587	1.58893	1.98655	4.76075	4.4453	2.08534	0.463971	-1.10789	0.0119289	0.913893	down	yes
MSTRG.29177	Bo8g098830	MSTRG.29177.2;MSTRG.29177.1;Bo8g098830.1	GO:0008152(metabolic process);GO:0003824(catalytic activity);GO:0006633(fatty acid biosynthetic process);GO:0016746(transferase activity, transferring acyl groups);GO:0016740(transferase activity);GO:0016747(transferase activity, transferring acyl groups other than amino-acyl groups);GO:0016021(integral component of membrane);GO:0016020(membrane)	00062(Fatty acid elongation)	K15397	EC:2.3.1.199	3-ketoacyl-CoA synthase [Source:UniProtKB/TrEMBL;Acc:A0A0D3DVD2]	7.08083	7.61652	13.3126	18.7369	9.28673	2.11479	0.453901	-1.13955	0.000488443	0.646179	down	yes
MSTRG.29228	Bo8g099500	Bo8g099500.1	GO:0016702(oxidoreductase activity, acting on single donors with incorporation of molecular oxygen, incorporation of two atoms of oxygen);GO:0046872(metal ion binding);GO:0055114(oxidation-reduction process)	NA	NA	NA		0.481728	0.577567	0.725367	3.42346	1.42516	0.749262	0.390505	-1.35659	0.00689835	0.908717	down	yes
MSTRG.29264		MSTRG.29264.1	NA	NA	NA	NA		10.5577	8.25449	8.16593	17.5875	24.791	23.7267	0.49906	-1.00272	0.0178212	0.913893	down	yes
MSTRG.29343	Bo8g101290	MSTRG.29343.1;Bo8g101290.1;MSTRG.29343.3	GO:0006468(protein phosphorylation);GO:0005524(ATP binding);GO:0004672(protein kinase activity);GO:0016021(integral component of membrane);GO:0016020(membrane)	NA	NA	NA		1.66152	1.49203	1.72883	4.68327	4.10956	0.876521	0.404501	-1.30579	0.0230301	0.9299	down	yes
MSTRG.29403	PIA1	MSTRG.29403.1;Bo8g102250.1	GO:0006470(protein dephosphorylation);GO:0003824(catalytic activity);GO:0004722(protein serine/threonine phosphatase activity)	NA	NA	NA	PP2C induced by AVRRPM1 [Source:TAIR;Acc:AT2G20630](projected from arabidopsis_thaliana,AT2G20630)	32.0127	37.7225	23.9941	16.6058	16.597	25.8842	2.04718	1.03364	0.0173598	0.913893	up	yes
MSTRG.29436	Bo8g102720	MSTRG.29436.1;MSTRG.29436.2;MSTRG.29436.3;MSTRG.29436.4	NA	NA	NA	NA		1.96493	4.07813	0.680507	29.225	34.3767	17.7497	0.0987512	-3.34006	0.0246512	0.9299	down	yes
MSTRG.2949		MSTRG.2949.1	NA	NA	NA	NA		0	0	0	3.50477	3.32219	7.51247	0.248129	-2.01084	0.00388234	0.894664	down	yes
MSTRG.29582	Bo8g106130	Bo8g106130.1	GO:0005634(nucleus);GO:0003677(DNA binding)	NA	NA	NA		4.34153	3.33493	5.42828	8.6921	8.49344	4.12201	0.47588	-1.07133	0.0152992	0.913893	down	yes
MSTRG.29741	Bo8g108080	Bo8g108080.1	GO:0008152(metabolic process);GO:0016616(oxidoreductase activity, acting on the CH-OH group of donors, NAD or NADP as acceptor);GO:0055114(oxidation-reduction process);GO:0051287(NAD binding);GO:0016491(oxidoreductase activity)	NA	NA	NA		0.070042	0	0	2.06002	0.279119	0	0.403753	-1.30846	0.045165	0.9299	down	yes
MSTRG.29814	Bo8g109280	MSTRG.29814.1;Bo8g109280.1	GO:0016301(kinase activity);GO:0003824(catalytic activity);GO:0005524(ATP binding);GO:0016310(phosphorylation)	NA	NA	NA		57.7235	66.9009	45.1712	8.36496	18.8953	115.775	6.9155	2.78983	0.00413065	0.894664	up	yes
MSTRG.29872	Bo8g111120	MSTRG.29872.1;Bo8g111120.1	GO:0046983(protein dimerization activity)	04075(Plant hormone signal transduction);04712(Circadian rhythm - plant)	K12126	NA		5.19024	4.22208	7.94357	11.9898	6.92666	2.6358	0.473418	-1.07881	0.0022779	0.855647	down	yes
MSTRG.29893	Bo8g112390	MSTRG.29893.1	NA	NA	NA	NA		1.1762	1.47381	0.902947	0	0	0	2.25083	1.17046	0.00499161	0.894664	up	yes
MSTRG.2991	Bo1g138980	MSTRG.2991.1;Bo1g138980.1	GO:0005634(nucleus);GO:0006355(regulation of transcription, DNA-templated);GO:0006351(transcription, DNA-templated);GO:0003677(DNA binding)	NA	NA	NA		2.74329	0.994612	3.19616	10.4355	3.43156	2.10554	0.30683	-1.70449	0.0422086	0.9299	down	yes
MSTRG.29927	Bo8g112850	MSTRG.29927.1	NA	NA	NA	NA		0	0	0	1.37415	0.906167	0	0.404407	-1.30612	0.00691976	0.908717	down	yes
MSTRG.29951	Bo8g114170	Bo8g114170.1	GO:0016021(integral component of membrane);GO:0016020(membrane)	NA	NA	NA		2.14528	2.64119	2.06162	0.644467	1.10631	3.09326	2.10277	1.07229	0.00738079	0.908717	up	yes
MSTRG.29978	PDS1	MSTRG.29978.1	NA	NA	NA	NA		1.4571	2.37225	1.36305	7.29278	16.1361	6.2865	0.247164	-2.01646	0.0468359	0.9299	down	yes
MSTRG.30027	Bo8g115520	Bo8g115520.1	GO:0005840(ribosome);GO:0006412(translation);GO:0003735(structural constituent of ribosome);GO:0030529(intracellular ribonucleoprotein complex)	NA	NA	NA		37.6013	44.1209	54.6278	19.5392	17.3038	27.2426	2.33555	1.22377	0.0344667	0.9299	up	yes
MSTRG.30070	Bo8g117260	Bo8g117260.1	GO:0046872(metal ion binding)	NA	NA	NA		2.9382	4.2255	3.19994	10.916	6.98905	2.35999	0.366194	-1.44932	0.0289915	0.9299	down	yes
MSTRG.30128	Bo8g118220	Bo8g118220.1	NA	NA	NA	NA	unknown protein; BEST Arabidopsis thaliana protein match is: unknown protein (TAIR:AT3G60520.1); Has 98 Blast hits to 98 proteins in 13 species: Archae - 0; Bacteria - 0; Metazoa - 0; Fungi - 0; Plants - 98; Viruses - 0; Other Eukaryotes - 0 (source /.../ BLink). [Source:TAIR;Acc:AT1G02070](projected from arabidopsis_thaliana,AT1G02070)	0.095962	0.324517	0.490725	1.77049	1.1142	0.32266	0.449246	-1.15442	0.00260599	0.868617	down	yes
MSTRG.30217	Bo9g003980	MSTRG.30217.1;Bo9g003980.1	NA	NA	NA	NA		1.68973	0.894115	1.32097	10.2943	4.37805	4.33889	0.241335	-2.05089	0.0149346	0.913893	down	yes
MSTRG.30347	Bo9g008010	Bo9g008010.1	NA	NA	NA	NA		818.193	742.948	983.76	1900.32	1704.08	2225.34	0.455138	-1.13562	0.0174928	0.913893	down	yes
MSTRG.3037	Bo1g139730	MSTRG.3037.1;MSTRG.3037.2;Bo1g139730.1	GO:0006950(response to stress)	NA	NA	NA		16.9204	10.7715	33.9809	59.6809	19.6528	7.69286	0.316127	-1.66142	0.026052	0.9299	down	yes
MSTRG.3051	Bo1g139860	MSTRG.3051.1	NA	NA	NA	NA		6.96733	8.57302	9.40978	1.92425	2.32696	1.5498	2.8585	1.51526	0.00440958	0.894664	up	yes
MSTRG.30622	Bo9g014410	Bo9g014410.1	GO:0031225(anchored component of membrane);GO:0016049(cell growth);GO:0010215(cellulose microfibril organization);GO:0016021(integral component of membrane);GO:0016020(membrane)	NA	NA	NA		61.2192	99.2607	54.1067	30.4972	32.6554	39.6748	2.40332	1.26503	0.0373448	0.9299	up	yes
MSTRG.30653		MSTRG.30653.1	NA	NA	NA	NA		4.53767	6.74806	2.02935	0.466443	1.60439	1.51619	3.4139	1.77142	0.0467767	0.9299	up	yes
MSTRG.30715	Bo9g017760	Bo9g017760.1	GO:0030170(pyridoxal phosphate binding);GO:0003824(catalytic activity);GO:0008483(transaminase activity);GO:0033014(tetrapyrrole biosynthetic process);GO:0042286(glutamate-1-semialdehyde 2,1-aminomutase activity)	00860(Porphyrin and chlorophyll metabolism)	K01845	EC:5.4.3.8		21.831	25.9948	33.8161	7.50789	11.6974	13.1438	2.82825	1.49991	0.0275658	0.9299	up	yes
MSTRG.30756	Bo9g018260;Bo9g018270	MSTRG.30756.4;MSTRG.30756.7;MSTRG.30756.8;MSTRG.30756.3;MSTRG.30756.5;MSTRG.30756.6;MSTRG.30756.2;MSTRG.30756.1;MSTRG.30756.9;MSTRG.30756.10;MSTRG.30756.11;MSTRG.30756.13;MSTRG.30756.12;Bo9g018260.1;MSTRG.30756.15;Bo9g018270.1	NA	NA	NA	NA		6.36899	6.51891	7.90316	16.1292	12.0565	7.95437	0.452456	-1.14415	1.98815e-05	0.273785	down	yes
MSTRG.30758	Bo9g018320	MSTRG.30758.1;Bo9g018320.1	GO:0016740(transferase activity);GO:0046872(metal ion binding);GO:0005886(plasma membrane);GO:0030244(cellulose biosynthetic process);GO:0016760(cellulose synthase (UDP-forming) activity);GO:0016757(transferase activity, transferring glycosyl groups);GO:0071555(cell wall organization);GO:0016021(integral component of membrane);GO:0016020(membrane)	NA	NA	NA	Cellulose synthase [Source:UniProtKB/TrEMBL;Acc:A0A0D3E281]	39.0945	55.1567	31.5925	12.8856	13.5755	21.9202	3.41072	1.77008	0.00766232	0.908717	up	yes
MSTRG.30762		MSTRG.30762.1	NA	NA	NA	NA		1.04024	0.23516	1.83057	3.6586	1.05221	0	0.411076	-1.28252	0.036289	0.9299	down	yes
MSTRG.30908		MSTRG.30908.1	NA	NA	NA	NA		0.433046	0.203132	0.24054	1.99401	1.17228	1.11672	0.469099	-1.09204	0.0120643	0.913893	down	yes
MSTRG.30939	Bo9g023870	Bo9g023870.1	GO:0020037(heme binding);GO:0051536(iron-sulfur cluster binding);GO:0016491(oxidoreductase activity);GO:0055114(oxidation-reduction process)	00910(Nitrogen metabolism)	K00366	EC:1.7.7.1		12.6466	16.9615	11.8331	4.3038	11.4363	26.4298	2.60027	1.37866	0.0182222	0.913893	up	yes
MSTRG.30942		MSTRG.30942.1	NA	NA	NA	NA		0.271795	0.084318	0.746634	2.28272	4.50481	2.72643	0.315022	-1.66647	0.033961	0.9299	down	yes
MSTRG.30963		MSTRG.30963.1	NA	NA	NA	NA		0	0	0	1.45266	1.05129	0	0.383243	-1.38367	0.00832075	0.908717	down	yes
MSTRG.31111		MSTRG.31111.1;MSTRG.31111.2	NA	NA	NA	NA		36.1943	34.7219	32.0997	101.474	48.6032	28.168	0.388657	-1.36343	0.0315514	0.9299	down	yes
MSTRG.31113		MSTRG.31113.1	NA	NA	NA	NA		0.196352	0	0.429514	1.95521	0.311452	0.155603	0.464409	-1.10653	0.0466718	0.9299	down	yes
MSTRG.31358	Bo9g043390	MSTRG.31358.1	NA	NA	NA	NA		2.68531	3.41502	2.01155	6.48725	6.54864	5.00143	0.496822	-1.0092	0.0366192	0.9299	down	yes
MSTRG.31452	Bo9g050950	Bo9g050950.1	GO:0006782(protoporphyrinogen IX biosynthetic process);GO:0006779(porphyrin-containing compound biosynthetic process);GO:0008883(glutamyl-tRNA reductase activity);GO:0033014(tetrapyrrole biosynthetic process);GO:0055114(oxidation-reduction process);GO:0050661(NADP binding);GO:0016491(oxidoreductase activity)	NA	NA	NA	Glutamyl-tRNA reductase [Source:UniProtKB/TrEMBL;Acc:A0A0D3E5L5]	85.0901	73.1828	17.1667	12.0092	17.1171	66.0028	5.44303	2.44441	0.041534	0.9299	up	yes
MSTRG.31508	Bo9g054510;Bo9g054520	Bo9g054510.1;MSTRG.31508.1;MSTRG.31508.3;Bo9g054520.1	GO:0016788(hydrolase activity, acting on ester bonds)	NA	NA	NA	GDSL-like Lipase/Acylhydrolase superfamily protein [Source:TAIR;Acc:AT1G56670](projected from arabidopsis_thaliana,AT1G56670)	46.9372	56.2723	26.6275	13.4858	8.81943	16.7956	3.9474	1.9809	0.031581	0.9299	up	yes
MSTRG.31538	Bo9g055940	MSTRG.31538.1;Bo9g055940.1	GO:0055114(oxidation-reduction process);GO:0016491(oxidoreductase activity)	00960(Tropane, piperidine and pyridine alkaloid biosynthesis)	K08081	EC:1.1.1.206		9.29649	9.07936	14.2534	3.40581	1.63339	2.66869	2.94554	1.55853	0.030994	0.9299	up	yes
MSTRG.31720	Bo9g065530	Bo9g065530.1	GO:0046983(protein dimerization activity)	NA	NA	NA		26.6106	32.2521	34.7036	0	0	21.9625	49.6123	5.63262	0.0171068	0.913893	up	yes
MSTRG.31806		MSTRG.31806.1	NA	NA	NA	NA		1.29056	1.63589	1.14003	6.20889	2.34039	0.163159	0.346327	-1.52979	0.0482154	0.9299	down	yes
MSTRG.32008	Bo9g078460	MSTRG.32008.1;MSTRG.32008.2;Bo9g078460.1;MSTRG.32008.5;MSTRG.32008.4	GO:0005634(nucleus);GO:0003677(DNA binding);GO:0032968(positive regulation of transcription elongation from RNA polymerase II promoter);GO:0006367(transcription initiation from RNA polymerase II promoter)	NA	NA	NA	Uncharacterized protein (Fragment) [Source:UniProtKB/TrEMBL;Acc:A0A0D3E8D4]	6.95783	4.47404	3.27411	16.382	14.5185	12.6118	0.357378	-1.48448	0.0377928	0.9299	down	yes
MSTRG.32170		MSTRG.32170.1	NA	NA	NA	NA		18.792	15.2076	51.7111	61.4877	21.4553	5.3005	0.363099	-1.46157	0.0185357	0.913893	down	yes
MSTRG.32368	Bo9g103660	MSTRG.32368.2;MSTRG.32368.1;Bo9g103660.1	GO:0003700(transcription factor activity, sequence-specific DNA binding);GO:0005634(nucleus);GO:0006355(regulation of transcription, DNA-templated);GO:0006351(transcription, DNA-templated);GO:0003677(DNA binding);GO:0046983(protein dimerization activity);GO:0045944(positive regulation of transcription from RNA polymerase II promoter);GO:0000977(RNA polymerase II regulatory region sequence-specifi…	NA	NA	NA	K-box region and MADS-box transcription factor family protein [Source:TAIR;Acc:AT5G51860](projected from arabidopsis_thaliana,AT5G51860)	0.482962	0.00398065	2.34421	7.98446	1.80583	1.4162	0.20811	-2.26458	0.0455971	0.9299	down	yes
MSTRG.32405		MSTRG.32405.1	NA	NA	NA	NA		0.791536	0.17006	0.411211	3.2716	1.70356	0.683683	0.35234	-1.50496	0.0209637	0.922604	down	yes
MSTRG.32442	Bo9g109790	MSTRG.32442.1;Bo9g109790.1	GO:0006595(polyamine metabolic process);GO:0006596(polyamine biosynthetic process);GO:0003824(catalytic activity);GO:0016740(transferase activity)	00270(Cysteine and methionine metabolism);00330(Arginine and proline metabolism);00410(beta-Alanine metabolism);00480(Glutathione metabolism)	K00797	EC:2.5.1.16		1.14495	1.24404	1.10998	4.32551	2.72078	0.791576	0.402079	-1.31445	0.0141721	0.913893	down	yes
MSTRG.32453	Bo9g110950	Bo9g110950.1;MSTRG.32453.2;MSTRG.32453.3;MSTRG.32453.4;MSTRG.32453.5;MSTRG.32453.6;MSTRG.32453.7;MSTRG.32453.8;MSTRG.32453.9;MSTRG.32453.10;MSTRG.32453.11;MSTRG.32453.12;MSTRG.32453.13	GO:0005524(ATP binding)	NA	NA	NA		4.63506	3.86521	7.52622	13.9695	8.18997	4.32088	0.393242	-1.34651	0.00380531	0.894664	down	yes
MSTRG.32472		MSTRG.32472.1	NA	NA	NA	NA		10.1122	9.2816	9.2045	31.5297	13.0701	8.09616	0.377481	-1.40552	0.0330553	0.9299	down	yes
MSTRG.32501	Bo9g112610	Bo9g112610.1	NA	NA	NA	NA	unknown protein; FUNCTIONS IN: molecular_function unknown; INVOLVED IN: biological_process unknown; LOCATED IN: endomembrane system; EXPRESSED IN: 8 plant structures; EXPRESSED DURING: 4 anthesis, C globular stage, petal differentiation and expansio /.../e; Has 30201 Blast hits to 17322 proteins in 780 species: Archae - 12; Bacteria - 1396; Metazoa - 17338; Fungi - 3422; Plants - 5037; Viruses - …	0.109516	0.647607	0.004276	5.07113	2.17875	0.471456	0.223565	-2.16123	0.0298243	0.9299	down	yes
MSTRG.32558		MSTRG.32558.1	NA	NA	NA	NA		0.922915	0.632764	0.326887	3.03796	2.87752	1.68895	0.400945	-1.31852	0.0241603	0.9299	down	yes
MSTRG.32730	Bo9g126030	Bo9g126030.1	NA	NA	NA	NA	Bifunctional inhibitor/lipid-transfer protein/seed storage 2S albumin superfamily protein [Source:TAIR;Acc:AT5G56480](projected from arabidopsis_thaliana,AT5G56480)	0.598534	0.644777	1.21113	2.84384	1.90732	0.127392	0.412646	-1.27702	0.00327813	0.872073	down	yes
MSTRG.32843		MSTRG.32843.1;MSTRG.32843.2	NA	NA	NA	NA		0.567916	0.458312	1.43733	2.85603	1.63083	0.460015	0.426067	-1.23085	0.00280747	0.868617	down	yes
MSTRG.32945	Bo9g137160	MSTRG.32945.1;Bo9g137160.1	GO:0004643(phosphoribosylaminoimidazolecarboxamide formyltransferase activity);GO:0003937(IMP cyclohydrolase activity);GO:0006164(purine nucleotide biosynthetic process)	NA	NA	NA		0.400381	0.749604	0.830482	4.33373	1.7982	1.02345	0.337527	-1.56693	0.00862498	0.908717	down	yes
MSTRG.32961	Bo9g139560	MSTRG.32961.1;Bo9g139560.1	GO:0016021(integral component of membrane);GO:0016020(membrane)	NA	NA	NA		15.8657	15.5093	18.7033	36.3388	23.9467	13.6169	0.468844	-1.09282	0.00086966	0.703596	down	yes
MSTRG.33069		MSTRG.33069.1;MSTRG.33069.2	NA	NA	NA	NA		3.30826	3.24308	3.41448	23.3748	5.89782	1.2836	0.205549	-2.28244	0.0208381	0.922604	down	yes
MSTRG.3310	Bo1g151670	MSTRG.3310.1;Bo1g151670.1	GO:0000079(regulation of cyclin-dependent protein serine/threonine kinase activity);GO:0019901(protein kinase binding);GO:0016021(integral component of membrane);GO:0016020(membrane)	NA	NA	NA		0.867344	1.33578	0.950599	3.18256	2.72828	1.09399	0.467202	-1.09788	0.0249848	0.9299	down	yes
MSTRG.33353	Bo9g159780	MSTRG.33353.1	NA	NA	NA	NA		1.75447	1.02723	0.658547	0	0.284832	1.34504	2.29231	1.1968	0.0115679	0.913893	up	yes
MSTRG.33356	Bo9g159890	MSTRG.33356.1	NA	NA	NA	NA		1.65363	1.59586	1.88399	4.32005	2.64199	0.494917	0.482403	-1.05169	0.0156237	0.913893	down	yes
MSTRG.3340	Bo1g152220	MSTRG.3340.1;Bo1g152220.1	GO:0006355(regulation of transcription, DNA-templated);GO:0005634(nucleus);GO:0006351(transcription, DNA-templated);GO:0003677(DNA binding)	NA	NA	NA		1.50221	1.83099	0.710092	5.58867	7.08065	4.83445	0.341323	-1.55079	0.0278535	0.9299	down	yes
MSTRG.33467		MSTRG.33467.1	NA	NA	NA	NA		0.111002	0	0	1.5243	0.298086	0.03897	0.473524	-1.07849	0.0415183	0.9299	down	yes
MSTRG.33506	Bo9g163640	MSTRG.33506.1	NA	NA	NA	NA		3.05418	3.86928	5.10439	8.02706	7.43184	4.93403	0.499837	-1.00047	0.0128113	0.913893	down	yes
MSTRG.33523	Bo9g163820	Bo9g163820.1	GO:0016740(transferase activity);GO:0016757(transferase activity, transferring glycosyl groups);GO:0005975(carbohydrate metabolic process);GO:0016021(integral component of membrane);GO:0016020(membrane);GO:0006004(fucose metabolic process)	NA	NA	NA		8.01531	13.4071	9.57892	3.9947	3.8707	3.25564	2.22953	1.15674	0.0325384	0.9299	up	yes
MSTRG.3367	GLUC	Bo1g153670.1	GO:0005975(carbohydrate metabolic process);GO:0004553(hydrolase activity, hydrolyzing O-glycosyl compounds);GO:0005783(endoplasmic reticulum)	NA	NA	NA	beta glucosidase 25 [Source:TAIR;Acc:AT3G03640](projected from arabidopsis_thaliana,AT3G03640)	147.95	105.964	123.855	62.1405	50.0139	45.8819	2.07631	1.05402	0.0186212	0.913893	up	yes
MSTRG.33814	Bo9g171940	MSTRG.33814.1;Bo9g171940.1	GO:0046983(protein dimerization activity)	NA	NA	NA	basic helix-loop-helix (bHLH) DNA-binding superfamily protein [Source:TAIR;Acc:AT5G10570](projected from arabidopsis_thaliana,AT5G10570)	3.34649	4.98801	4.68716	1.8125	1.5503	3.30381	2.0474	1.0338	0.0481754	0.9299	up	yes
MSTRG.33829	Bo9g172180	MSTRG.33829.1;Bo9g172180.1	GO:0005543(phospholipid binding)	NA	NA	NA	ENTH/ANTH/VHS superfamily protein [Source:TAIR;Acc:AT5G10410](projected from arabidopsis_thaliana,AT5G10410)	11.8413	8.49809	2.66878	0.732013	3.43222	5.04522	4.42953	2.14715	0.0437575	0.9299	up	yes
MSTRG.34030	Bo9g175910	Bo9g175910.1	GO:0016021(integral component of membrane);GO:0016020(membrane)	NA	NA	NA		8.92529	8.39234	5.46278	2.95378	2.80891	3.95974	2.40739	1.26747	0.0139076	0.913893	up	yes
MSTRG.34034	Bo9g175970	MSTRG.34034.1;MSTRG.34034.2;MSTRG.34034.3;MSTRG.34034.4;Bo9g175970.1	GO:0003723(RNA binding);GO:0006413(translational initiation);GO:0003743(translation initiation factor activity)	NA	NA	NA		16.0559	25.6424	12.3039	7.7491	6.34218	14.6345	2.65311	1.40768	0.0493085	0.9299	up	yes
MSTRG.34061	Bo9g176360	MSTRG.34061.1;Bo9g176360.1	GO:0016021(integral component of membrane);GO:0016020(membrane)	NA	NA	NA	HVA22-like protein [Source:UniProtKB/TrEMBL;Acc:A0A0D3EHE1]	0.88891	0.723763	1.33996	2.76669	2.0595	0.665864	0.480055	-1.05873	0.00145764	0.809943	down	yes
MSTRG.34062	Bo9g176370	MSTRG.34062.1	NA	NA	NA	NA		0.919156	1.69405	2.86097	6.92981	1.63959	0.455493	0.376763	-1.40827	0.0362283	0.9299	down	yes
MSTRG.34182	Bo9g180100	MSTRG.34182.1;MSTRG.34182.2;Bo9g180100.1	GO:0032259(methylation);GO:0008168(methyltransferase activity)	NA	NA	NA		188.684	132.426	141.855	74.41	62.6163	95.401	2.29967	1.20143	0.0259769	0.9299	up	yes
MSTRG.34247	Bo9g183090	Bo9g183090.1;MSTRG.34247.2	GO:0016592(mediator complex);GO:0001104(RNA polymerase II transcription cofactor activity);GO:0005634(nucleus);GO:0006355(regulation of transcription, DNA-templated);GO:0006351(transcription, DNA-templated);GO:0006357(regulation of transcription from RNA polymerase II promoter)	NA	NA	NA	Mediator of RNA polymerase II transcription subunit 7 [Source:UniProtKB/TrEMBL;Acc:A0A0D3EI68]	8.29979	8.60203	6.80722	24.6851	13.4106	6.71234	0.376444	-1.40949	0.0339838	0.9299	down	yes
MSTRG.34271	Bo9g183490	MSTRG.34271.1;Bo9g183490.1	GO:0030001(metal ion transport);GO:0046872(metal ion binding)	NA	NA	NA		3.45451	1.87604	4.47309	10.9969	8.00707	6.79663	0.334728	-1.57894	0.0203694	0.918818	down	yes
MSTRG.34272	Bo9g183500	MSTRG.34272.1;Bo9g183500.1	NA	NA	NA	NA		0.109124	0.042904	2.37963	9.83525	11.5172	5.86697	0.104648	-3.25638	0.0200589	0.918497	down	yes
MSTRG.34282		MSTRG.34282.1	NA	NA	NA	NA		34.6388	18.0434	49.7362	174.014	47.9722	19.3481	0.199225	-2.32753	0.0179599	0.913893	down	yes
MSTRG.34316		MSTRG.34316.1	NA	NA	NA	NA		9.23456	15.2479	12.8901	2.62021	6.08435	8.25614	3.17314	1.66591	0.0298637	0.9299	up	yes
MSTRG.34359		MSTRG.34359.1	NA	NA	NA	NA		3.98057	2.61583	6.04631	8.81308	5.45274	1.5056	0.45125	-1.148	0.013061	0.913893	down	yes
MSTRG.34564		MSTRG.34564.1;MSTRG.34564.2;MSTRG.34564.3	NA	NA	NA	NA		0.0887766	0	1.07768	8.57032	5.13855	4.91723	0.135004	-2.88892	0.00654078	0.908717	down	yes
MSTRG.34578		MSTRG.34578.1	NA	NA	NA	NA		0.272061	0	0.420175	1.87794	0.527586	0.0857	0.452458	-1.14415	0.0165853	0.913893	down	yes
MSTRG.34594		MSTRG.34594.1	NA	NA	NA	NA		2.52735	2.46132	2.77149	0.526906	1.039	0.542691	2.06528	1.04634	0.015374	0.913893	up	yes
MSTRG.34601		MSTRG.34601.1	NA	NA	NA	NA		81.4349	136.643	113.221	20.5909	32.5465	53.6385	4.81125	2.26641	0.0105656	0.913893	up	yes
MSTRG.34604		MSTRG.34604.1	NA	NA	NA	NA		0	0.51319	0.993116	2.15535	0.928186	0.469529	0.458	-1.12658	0.0484651	0.9299	down	yes
MSTRG.34730		MSTRG.34730.1	NA	NA	NA	NA		2.63592	2.16404	6.07177	8.14168	3.63828	1.62199	0.453292	-1.14149	0.032113	0.9299	down	yes
MSTRG.34737		MSTRG.34737.1	NA	NA	NA	NA		0.92068	0.499387	0.697101	3.39388	1.17021	0.237817	0.423886	-1.23825	0.0325584	0.9299	down	yes
MSTRG.34778		MSTRG.34778.1	NA	NA	NA	NA		8.75616	14.1106	24.7406	47.2105	40.9449	24.9519	0.273678	-1.86945	0.0300703	0.9299	down	yes
MSTRG.34804		MSTRG.34804.1	NA	NA	NA	NA		12.8815	16.9027	25.7169	58.9132	21.7474	12.1862	0.336707	-1.57043	0.0173213	0.913893	down	yes
MSTRG.34831		MSTRG.34831.1	NA	NA	NA	NA		10.7158	15.4111	20.2245	100.958	15.3495	2.5516	0.18399	-2.4423	0.0244264	0.9299	down	yes
MSTRG.34970		MSTRG.34970.1	NA	NA	NA	NA		0.428098	0.224436	0.059059	1.36711	2.62212	2.21833	0.475914	-1.07123	0.0257755	0.9299	down	yes
MSTRG.35073		MSTRG.35073.1	NA	NA	NA	NA		35.1644	59.7419	47.4269	16.1182	25.7921	40.7829	2.63276	1.39658	0.0355661	0.9299	up	yes
MSTRG.35180		MSTRG.35180.1	NA	NA	NA	NA		0.183844	0	0.598005	1.52135	2.15147	0.436738	0.38507	-1.37681	0.0308581	0.9299	down	yes
MSTRG.35183		MSTRG.35183.1	NA	NA	NA	NA		4.25343	3.43712	1.63129	0.533762	0.694275	4.21377	3.29801	1.7216	0.0136596	0.913893	up	yes
MSTRG.35289		MSTRG.35289.1	NA	NA	NA	NA		2.09	0.910215	2.03687	5.96178	3.27526	1.52096	0.376855	-1.40792	0.0192122	0.913893	down	yes
MSTRG.35292		MSTRG.35292.1	NA	NA	NA	NA		0	0.103527	0.144257	1.17876	0.885155	0.491367	0.48965	-1.03018	0.000585038	0.646179	down	yes
MSTRG.35343		MSTRG.35343.1	NA	NA	NA	NA		39.5376	78.8699	89.3908	279.618	112.1	13.1827	0.201867	-2.30852	0.0258658	0.9299	down	yes
MSTRG.35350		MSTRG.35350.1	NA	NA	NA	NA		5.20873	5.98283	7.19844	17.1159	8.95386	2.93709	0.381215	-1.39132	0.00443844	0.894664	down	yes
MSTRG.35496		MSTRG.35496.1	NA	NA	NA	NA		0.589341	0.74428	2.06742	3.5969	2.17816	0.456417	0.389551	-1.36012	0.00663885	0.908717	down	yes
MSTRG.35497		MSTRG.35497.1	NA	NA	NA	NA		1.41393	2.16061	1.7198	6.09394	4.38729	2.40138	0.389284	-1.3611	0.0102376	0.913893	down	yes
MSTRG.35585		MSTRG.35585.1	NA	NA	NA	NA		2.93843	1.22186	4.43739	12.4812	5.32074	0	0.221374	-2.17544	0.01233	0.913893	down	yes
MSTRG.35593		MSTRG.35593.1	NA	NA	NA	NA		6.25362	4.84	4.03279	19.9797	9.92426	2.75184	0.299314	-1.74027	0.048206	0.9299	down	yes
MSTRG.35608		MSTRG.35608.1;MSTRG.35608.2	NA	NA	NA	NA		2.99028	1.80021	0.772106	0.373326	1.84416	8.69434	2.19838	1.13644	0.0174443	0.913893	up	yes
MSTRG.35613		MSTRG.35613.1	NA	NA	NA	NA		23.5001	25.3159	17.4829	10.5768	15.1398	24.0676	2.05017	1.03575	0.000883114	0.703596	up	yes
MSTRG.35632		MSTRG.35632.1;MSTRG.35632.2;MSTRG.35632.3	NA	NA	NA	NA		6.46992	4.73405	9.51235	14.0044	8.79981	2.53719	0.448778	-1.15593	0.00815214	0.908717	down	yes
MSTRG.35673		MSTRG.35673.1	NA	NA	NA	NA		7.02417	8.95642	11.5013	3.18551	4.05178	5.16957	2.21334	1.14623	0.0418053	0.9299	up	yes
MSTRG.35681		MSTRG.35681.1	NA	NA	NA	NA		0.952957	1.91026	3.33584	4.61216	3.99722	1.28245	0.428193	-1.22367	0.0472127	0.9299	down	yes
MSTRG.35705		MSTRG.35705.1	NA	NA	NA	NA		7.33872	4.56104	8.41382	17.2494	25.8018	20.3891	0.343837	-1.5402	0.0350589	0.9299	down	yes
MSTRG.35889		MSTRG.35889.1	NA	NA	NA	NA		0	0	0.155944	8.2413	6.32292	0.341363	0.0911662	-3.45536	0.00547915	0.894664	down	yes
MSTRG.35911		MSTRG.35911.1	NA	NA	NA	NA		7.42824	8.184	10.186	1.86236	4.57944	4.37049	2.68285	1.42376	0.0414011	0.9299	up	yes
MSTRG.3594	Bo2g007020	Bo2g007020.1	GO:0020037(heme binding);GO:0016705(oxidoreductase activity, acting on paired donors, with incorporation or reduction of molecular oxygen);GO:0005506(iron ion binding);GO:0046872(metal ion binding);GO:0004497(monooxygenase activity);GO:0055114(oxidation-reduction process);GO:0016491(oxidoreductase activity)	00905(Brassinosteroid biosynthesis)	K09588	EC:1.14.-.-		4.23954	2.82388	5.82615	12.1773	5.12771	4.39075	0.431119	-1.21384	0.0480063	0.9299	down	yes
MSTRG.36035		MSTRG.36035.1	NA	NA	NA	NA		1.46186	1.84339	1.48726	0	0.896394	0.606516	2.17706	1.12238	0.0457189	0.9299	up	yes
MSTRG.36203		MSTRG.36203.1	NA	NA	NA	NA		418.167	613.194	392.461	230.493	296.715	488.557	2.13283	1.09277	0.0189394	0.913893	up	yes
MSTRG.36207		MSTRG.36207.1	NA	NA	NA	NA		1.30439	1.72756	1.08897	5.10738	6.04003	15.8087	0.43852	-1.18929	0.0126908	0.913893	down	yes
MSTRG.36278		MSTRG.36278.1	NA	NA	NA	NA		0.403525	0.541853	0.345613	3.06908	2.68056	1.81223	0.351455	-1.50859	0.0022055	0.855647	down	yes
MSTRG.36353		MSTRG.36353.1	NA	NA	NA	NA		2.20738	3.0327	4.08315	11.8543	5.75454	4.93907	0.341119	-1.55165	0.014186	0.913893	down	yes
MSTRG.36520		MSTRG.36520.1	NA	NA	NA	NA		0.362716	0	0.512245	2.19979	0.746401	0.521149	0.432882	-1.20795	0.0268674	0.9299	down	yes
MSTRG.36620		MSTRG.36620.1	NA	NA	NA	NA		12.811	12.3678	13.3829	3.19783	8.25803	10.1811	2.75121	1.46007	0.0292351	0.9299	up	yes
MSTRG.3663		MSTRG.3663.1	NA	NA	NA	NA		1.04517	1.57844	0.982991	0.216901	0.015494	0.389184	2.02479	1.01777	0.0211916	0.923327	up	yes
MSTRG.3852	Bo2g011730	Bo2g011730.1	GO:0009098(leucine biosynthetic process);GO:0003862(3-isopropylmalate dehydrogenase activity);GO:0000287(magnesium ion binding);GO:0016616(oxidoreductase activity, acting on the CH-OH group of donors, NAD or NADP as acceptor);GO:0005737(cytoplasm);GO:0009082(branched-chain amino acid biosynthetic process);GO:0046872(metal ion binding);GO:0055114(oxidation-reduction process);GO:0051287(NAD binding)	NA	NA	NA	3-isopropylmalate dehydrogenase [Source:UniProtKB/TrEMBL;Acc:A0A0D3AIZ0]	1.76795	0.950682	1.3554	0.233331	0	0.085163	2.01155	1.00831	0.0263434	0.9299	up	yes
MSTRG.3988	Bo2g014090	Bo2g014090.1	GO:0008652(cellular amino acid biosynthetic process);GO:0009086(methionine biosynthetic process);GO:0003871(5-methyltetrahydropteroyltriglutamate-homocysteine S-methyltransferase activity);GO:0008270(zinc ion binding);GO:0032259(methylation)	00270(Cysteine and methionine metabolism);00450(Selenocompound metabolism)	K00549	EC:2.1.1.14		40.7786	57.4833	73.7533	16.943	19.2083	38.9145	3.16124	1.66049	0.0479413	0.9299	up	yes
MSTRG.4009	Bo2g014310	MSTRG.4009.1;MSTRG.4009.2;Bo2g014310.1	NA	NA	NA	NA	unknown protein; FUNCTIONS IN: molecular_function unknown; INVOLVED IN: biological_process unknown; LOCATED IN: plasma membrane; EXPRESSED IN: 22 plant structures; EXPRESSED DURING: 13 growth stages; Has 60 Blast hits to 60 proteins in 14 species: A /.../- 0; Bacteria - 0; Metazoa - 7; Fungi - 0; Plants - 53; Viruses - 0; Other Eukaryotes - 0 (source: NCBI BLink). [Source:TAIR;Acc:AT5G18310](proj…	0.946963	1.64231	1.50847	4.15555	2.13138	0.356172	0.44807	-1.1582	0.0265001	0.9299	down	yes
MSTRG.4203	Bo2g024290;Bo2g024300;Bo2g024310	MSTRG.4203.1;Bo2g024290.1;Bo2g024300.1;Bo2g024310.1	GO:0016021(integral component of membrane);GO:0016020(membrane);GO:0016020(membrane)	NA	NA	NA		11.2694	16.7622	14.4654	2.9251	3.29146	4.0432	3.80102	1.92639	0.0042338	0.894664	up	yes
MSTRG.4298		MSTRG.4298.1	NA	NA	NA	NA		0.154573	0.544688	0.563134	1.50628	1.73064	0.248577	0.476329	-1.06997	0.0436115	0.9299	down	yes
MSTRG.4304		MSTRG.4304.1	NA	NA	NA	NA		1.26524	0.185243	1.2278	3.8458	2.0321	0.908859	0.371543	-1.4284	0.0390292	0.9299	down	yes
MSTRG.4415	Bo2g032750	MSTRG.4415.1;MSTRG.4415.3;MSTRG.4415.4;MSTRG.4415.5;MSTRG.4415.2;MSTRG.4415.6;Bo2g032750.1	GO:0099132(ATP hydrolysis coupled cation transmembrane transport);GO:0016787(hydrolase activity);GO:0005524(ATP binding);GO:0000166(nucleotide binding);GO:0016021(integral component of membrane);GO:0006811(ion transport);GO:0070588(calcium ion transmembrane transport);GO:0006816(calcium ion transport);GO:0005388(calcium-transporting ATPase activity);GO:0005516(calmodulin binding);GO:0016020(membr…	NA	NA	NA	Calcium-transporting ATPase [Source:UniProtKB/TrEMBL;Acc:A0A0D3ALK4]	79.5361	137.028	67.758	30.1004	52.5143	102.629	3.05937	1.61323	0.0172716	0.913893	up	yes
MSTRG.4566	Bo2g043270	MSTRG.4566.4;MSTRG.4566.5;MSTRG.4566.1;MSTRG.4566.2;MSTRG.4566.3;MSTRG.4566.6;MSTRG.4566.7;MSTRG.4566.8;Bo2g043270.1	GO:0006468(protein phosphorylation);GO:0004672(protein kinase activity);GO:0016021(integral component of membrane);GO:0016020(membrane)	NA	NA	NA		23.1257	28.7362	32.4939	63.8063	29.3739	20.8656	0.493838	-1.01789	0.0369148	0.9299	down	yes
MSTRG.4626	Bo2g047520;Bo2g047550	MSTRG.4626.1;MSTRG.4626.2;Bo2g047520.1;Bo2g047550.1	GO:0030001(metal ion transport);GO:0046872(metal ion binding)	NA	NA	NA		1.4272	0.605878	1.08356	4.65078	1.6598	0.904459	0.404575	-1.30552	0.0432862	0.9299	down	yes
MSTRG.4645	COR78	MSTRG.4645.1;Bo2g047960.1	GO:0006950(response to stress);GO:0009737(response to abscisic acid);GO:0000302(response to reactive oxygen species);GO:0006970(response to osmotic stress);GO:0007623(circadian rhythm);GO:0009409(response to cold);GO:0009414(response to water deprivation);GO:0009609(response to symbiotic bacterium);GO:0009611(response to wounding);GO:0009651(response to salt stress);GO:0010150(leaf senescence);GO…	NA	NA	NA	low-temperature-responsive protein 78 (LTI78) / desiccation-responsive protein 29A (RD29A) [Source:TAIR;Acc:AT5G52310](projected from arabidopsis_thaliana,AT5G52310)	664.59	896.923	515.068	159.802	226.231	571.497	4.7535	2.24899	0.00166479	0.832299	up	yes
MSTRG.4708	Bo2g050990	MSTRG.4708.1	NA	NA	NA	NA		9.80265	7.22378	8.43871	3.9324	2.04758	3.81175	2.30681	1.2059	0.0496945	0.9299	up	yes
MSTRG.475	Bo1g010450	MSTRG.475.1;Bo1g010450.1	GO:0016740(transferase activity);GO:0046872(metal ion binding);GO:0005886(plasma membrane);GO:0030244(cellulose biosynthetic process);GO:0016760(cellulose synthase (UDP-forming) activity);GO:0016757(transferase activity, transferring glycosyl groups);GO:0071555(cell wall organization);GO:0016021(integral component of membrane);GO:0016020(membrane)	NA	NA	NA	Cellulose synthase [Source:UniProtKB/TrEMBL;Acc:A0A0D3A2M0]	85.387	130.194	101.342	50.5858	64.5013	90.5189	2.03386	1.02422	0.0328624	0.9299	up	yes
MSTRG.4778		MSTRG.4778.1	NA	NA	NA	NA		3.04578	3.95141	4.7061	9.63475	4.34466	1.80364	0.472769	-1.08079	0.0136994	0.913893	down	yes
MSTRG.487	Bo1g010600	MSTRG.487.1;Bo1g010600.1	NA	NA	NA	NA		5.6171	4.2885	8.03972	13.162	5.49506	2.29139	0.490431	-1.02788	0.0145623	0.913893	down	yes
MSTRG.489	Bo1g010620	MSTRG.489.1;Bo1g010620.1	GO:0015078(hydrogen ion transmembrane transporter activity);GO:0015986(ATP synthesis coupled proton transport);GO:0045263(proton-transporting ATP synthase complex, coupling factor F(o));GO:0019904(protein domain specific binding);GO:0009735(response to cytokinin);GO:0042742(defense response to bacterium);GO:0009507(chloroplast);GO:0009534(chloroplast thylakoid);GO:0009535(chloroplast thylakoid me…	NA	NA	NA	ATPase, F0 complex, subunit B/B', bacterial/chloroplast [Source:TAIR;Acc:AT4G32260](projected from arabidopsis_thaliana,AT4G32260)	10.7445	14.437	11.7479	220.324	576.993	755.507	0.0493552	-4.34065	0.00207559	0.855647	down	yes
MSTRG.4944	Bo2g062500	MSTRG.4944.1	NA	NA	NA	NA		3.15284	3.57995	1.9373	0.682722	0.926048	0.441641	2.25661	1.17415	0.0415861	0.9299	up	yes
MSTRG.5072	MLP28	MSTRG.5072.1	NA	NA	NA	NA		1.71946	1.90921	5.42852	10.3818	2.06753	0.048625	0.333652	-1.58358	0.0131037	0.913893	down	yes
MSTRG.5395		MSTRG.5395.1	NA	NA	NA	NA		18.1987	23.5798	9.91359	7.4169	7.61336	16.2814	2.55897	1.35556	0.0413098	0.9299	up	yes
MSTRG.5458	Bo2g095170	Bo2g095170.1;MSTRG.5458.2	GO:0016021(integral component of membrane);GO:0016020(membrane)	NA	NA	NA		6.45353	8.79953	5.59507	2.49358	3.26341	2.61681	2.18301	1.12632	0.027108	0.9299	up	yes
MSTRG.5541	Bo2g097500	MSTRG.5541.1	NA	NA	NA	NA		28.4877	66.2117	61.132	0.306657	0	7.2104	52.7376	5.72076	0.0126711	0.913893	up	yes
MSTRG.5587	Bo2g100300	MSTRG.5587.3;MSTRG.5587.1;MSTRG.5587.2	NA	NA	NA	NA		18.3371	23.0505	23.3191	7.96481	10.3784	6.06661	2.15241	1.10595	0.0275123	0.9299	up	yes
MSTRG.5643	Bo2g104590	MSTRG.5643.1;Bo2g104590.1	GO:0006914(autophagy)	04136(Autophagy - other eukaryotes)	K08341	NA	Autophagy-related protein [Source:UniProtKB/TrEMBL;Acc:A0A0D3ASN8]	45.1162	63.4646	44.3835	102.096	133.564	99.5843	0.460903	-1.11747	0.0393773	0.9299	down	yes
MSTRG.5651	Bo2g104870	MSTRG.5651.1	NA	NA	NA	NA		0.283075	1.89804	1.76654	21.0816	7.12328	0.764274	0.095079	-3.39473	0.0102903	0.913893	down	yes
MSTRG.5848	Bo2g120690	Bo2g120690.1	NA	NA	NA	NA		4.26306	2.52571	3.66082	9.53584	4.47796	1.67892	0.437971	-1.19109	0.0388849	0.9299	down	yes
MSTRG.6008	Bo2g130290	MSTRG.6008.1;MSTRG.6008.2;MSTRG.6008.4;Bo2g130290.1	GO:0015743(malate transport);GO:0016021(integral component of membrane);GO:0016020(membrane)	NA	NA	NA		9.06792	7.30093	13.6698	1.83133	1.98013	4.24379	3.72962	1.89903	0.0301032	0.9299	up	yes
MSTRG.6048		MSTRG.6048.1	NA	NA	NA	NA		0.130505	0.217191	0.172238	1.22361	1.27141	0.485709	0.492706	-1.0212	0.00797486	0.908717	down	yes
MSTRG.6068		MSTRG.6068.1	NA	NA	NA	NA		0.517216	0.247374	0.914506	2.31936	1.67927	2.16294	0.471708	-1.08403	0.0330197	0.9299	down	yes
MSTRG.6106	Bo2g133800	MSTRG.6106.1;MSTRG.6106.2;MSTRG.6106.3;Bo2g133800.1	GO:0006865(amino acid transport);GO:0015171(amino acid transmembrane transporter activity);GO:0016021(integral component of membrane);GO:0003333(amino acid transmembrane transport);GO:0016020(membrane)	NA	NA	NA		1.37739	1.44115	0.668009	4.32376	7.0803	6.0232	0.376696	-1.40853	0.0185413	0.913893	down	yes
MSTRG.6736	Bo2g161620	MSTRG.6736.1;Bo2g161620.1	GO:0016021(integral component of membrane);GO:0016020(membrane)	NA	NA	NA		2.02106	3.16734	2.01872	0.255701	0.819129	4.713	2.98012	1.57537	0.0158051	0.913893	up	yes
MSTRG.6737	Bo2g161630	MSTRG.6737.1;Bo2g161630.1	GO:0016442(RISC complex);GO:0031047(gene silencing by RNA)	NA	NA	NA		16.1047	11.8774	11.2306	3.3004	7.00234	12.4548	3.08923	1.62725	0.00680408	0.908717	up	yes
MSTRG.6841	Bo2g166370	Bo2g166370.1	GO:0016740(transferase activity);GO:0046872(metal ion binding);GO:0005886(plasma membrane);GO:0030244(cellulose biosynthetic process);GO:0016760(cellulose synthase (UDP-forming) activity);GO:0016757(transferase activity, transferring glycosyl groups);GO:0071555(cell wall organization);GO:0016021(integral component of membrane);GO:0016020(membrane)	NA	NA	NA	Cellulose synthase [Source:UniProtKB/TrEMBL;Acc:A0A0D3AYQ7]	43.5339	45.0913	29.2072	8.39947	17.7033	18.3405	3.82343	1.93487	0.00953802	0.909876	up	yes
MSTRG.6916	Bo3g001180	MSTRG.6916.1	NA	NA	NA	NA		1.64453	1.15941	3.10491	0	0	0	2.59799	1.37739	0.0385574	0.9299	up	yes
MSTRG.6982	ADK2	MSTRG.6982.3;MSTRG.6982.2;MSTRG.6982.1;Bo3g002270.1	GO:0006167(AMP biosynthetic process);GO:0006166(purine ribonucleoside salvage);GO:0004001(adenosine kinase activity);GO:0016773(phosphotransferase activity, alcohol group as acceptor)	00230(Purine metabolism)	K00856	EC:2.7.1.20	adenosine kinase 2 [Source:TAIR;Acc:AT5G03300](projected from arabidopsis_thaliana,AT5G03300)	10.5605	19.3101	12.6564	3.20692	6.5599	13.8151	3.42031	1.77413	0.0201002	0.918497	up	yes
MSTRG.7067	Bo3g003520	MSTRG.7067.1;Bo3g003520.1	NA	NA	NA	NA		0.30768	0.649494	1.36761	2.39814	2.36685	1.4935	0.446858	-1.16211	0.0329797	0.9299	down	yes
MSTRG.7191	CESA5	MSTRG.7191.1;Bo3g005320.1	GO:0016740(transferase activity);GO:0046872(metal ion binding);GO:0005886(plasma membrane);GO:0030244(cellulose biosynthetic process);GO:0016760(cellulose synthase (UDP-forming) activity);GO:0016757(transferase activity, transferring glycosyl groups);GO:0071555(cell wall organization);GO:0016021(integral component of membrane);GO:0016020(membrane);GO:0010192(mucilage biosynthetic process)	NA	NA	NA	cellulose synthase 5 [Source:TAIR;Acc:AT5G09870](projected from arabidopsis_thaliana,AT5G09870)	8.54807	18.7627	13.248	2.64331	3.96382	3.23584	3.43764	1.78142	0.0358345	0.9299	up	yes
MSTRG.7278	Bo3g007340	MSTRG.7278.1	NA	NA	NA	NA		0.254925	0.298455	0.245709	3.57435	2.03584	0.266431	0.270685	-1.88532	0.00718605	0.908717	down	yes
MSTRG.7628	Bo3g013760	MSTRG.7628.1	NA	NA	NA	NA		2.30882	3.6019	1.94962	0.589217	0.502496	1.14888	2.51821	1.3324	0.0157303	0.913893	up	yes
MSTRG.7791	Bo3g018030	MSTRG.7791.1;MSTRG.7791.2;Bo3g018030.1	GO:0016491(oxidoreductase activity);GO:0046872(metal ion binding);GO:0055114(oxidation-reduction process)	NA	NA	NA		1.7813	1.44064	1.38709	5.99853	3.09729	3.8058	0.430114	-1.21721	0.0307149	0.9299	down	yes
MSTRG.7795	Bo3g018100	MSTRG.7795.1;Bo3g018100.1	GO:0008152(metabolic process);GO:0016787(hydrolase activity)	NA	NA	NA		12.3709	8.46829	6.3186	1.89564	3.01418	5.39741	3.58049	1.84016	0.0057276	0.894664	up	yes
MSTRG.7934	Bo3g021150	MSTRG.7934.2;MSTRG.7934.1;MSTRG.7934.3;Bo3g021150.1	NA	NA	NA	NA		4.6904	6.47351	2.43708	0.694743	2.03216	2.73776	3.10578	1.63496	0.023713	0.9299	up	yes
MSTRG.8176	Bo3g025010	MSTRG.8176.1;MSTRG.8176.2;Bo3g025010.1	NA	NA	NA	NA		3.17185	2.04287	2.31517	5.64514	7.46846	7.17258	0.49535	-1.01348	0.0216745	0.926552	down	yes
MSTRG.8249	Bo3g027060	MSTRG.8249.1;MSTRG.8249.2;MSTRG.8249.3;MSTRG.8249.4;Bo3g027060.1	NA	NA	NA	NA		43.6887	32.3846	24.3085	71.1443	92.5058	87.9538	0.465323	-1.1037	0.046502	0.9299	down	yes
MSTRG.8408	Bo3g031350	MSTRG.8408.1	NA	NA	NA	NA		13.8314	21.9496	10.6449	4.71515	9.48261	22.1059	2.90617	1.53912	0.0106401	0.913893	up	yes
MSTRG.8431	Bo3g031630	Bo3g031630.1	GO:0005524(ATP binding);GO:0000166(nucleotide binding)	03060(Protein export);04141(Protein processing in endoplasmic reticulum)	K09490	NA		3.5076	3.48401	2.77134	0.609077	1.81923	4.83938	2.63013	1.39514	0.00243722	0.866584	up	yes
MSTRG.8500	Bo3g032660	MSTRG.8500.1	NA	NA	NA	NA		1.84493	1.60706	0.868253	0	0.347426	0.01882	2.28367	1.19136	0.0391112	0.9299	up	yes
MSTRG.8649	AT-HSFB3	MSTRG.8649.1	NA	NA	NA	NA		0	0	1.66302	4.49232	5.45427	0	0.15434	-2.69582	0.0263477	0.9299	down	yes
MSTRG.8667	Bo3g035920	Bo3g035920.1;MSTRG.8667.2	GO:0005634(nucleus);GO:0006351(transcription, DNA-templated);GO:0032502(developmental process)	NA	NA	NA	Uncharacterized protein (Fragment) [Source:UniProtKB/TrEMBL;Acc:A0A0D3B6B7]	1.10243	1.14472	2.06704	4.42913	2.15448	0.873918	0.43962	-1.18567	0.00144163	0.809943	down	yes
MSTRG.8703		MSTRG.8703.1;MSTRG.8703.2	NA	NA	NA	NA		11.1306	5.95284	7.18125	19.9331	18.3261	13.0167	0.417991	-1.25846	0.0468633	0.9299	down	yes
MSTRG.8893	UBQ11	MSTRG.8893.1	NA	NA	NA	NA		26.5214	32.6337	23.1172	64.2591	57.5764	44.4051	0.445237	-1.16735	0.0219448	0.928959	down	yes
MSTRG.8941	Bo3g041970	MSTRG.8941.1;Bo3g041970.1	NA	NA	NA	NA		2.33915	2.2121	0.314804	0.027718	0	3.17685	3.44149	1.78303	0.0416713	0.9299	up	yes
MSTRG.9040	Bo3g044370	MSTRG.9040.1	NA	NA	NA	NA		0	0.510597	0.894089	2.42491	0.855275	0.324086	0.427009	-1.22766	0.0352632	0.9299	down	yes
MSTRG.9137	Bo3g047190	MSTRG.9137.1	NA	NA	NA	NA		51.8656	83.619	37.5085	9.44923	12.014	53.3465	6.88862	2.78422	0.00662916	0.908717	up	yes
MSTRG.9139	Bo3g048280	MSTRG.9139.1;MSTRG.9139.2	NA	NA	NA	NA		82.3373	106.187	89.2591	254.859	155.649	150.339	0.413399	-1.27439	0.0219279	0.928959	down	yes
MSTRG.9250	Bo3g052930	Bo3g052930.1	GO:0008152(metabolic process);GO:0003824(catalytic activity);GO:0016747(transferase activity, transferring acyl groups other than amino-acyl groups);GO:0009058(biosynthetic process)	NA	NA	NA		0	0	0	14.8645	14.728	0	0.0419145	-4.57641	0.0175816	0.913893	down	yes
MSTRG.93	Bo1g003480	MSTRG.93.1;MSTRG.93.2;Bo1g003480.1	GO:0016021(integral component of membrane);GO:0016020(membrane)	NA	NA	NA	Heptahelical transmembrane protein 4 [Source:Projected from Arabidopsis thaliana (AT4G37680) UniProtKB/Swiss-Prot;Acc:Q9SZG0]	20.6613	21.6719	19.3341	9.93847	10.7419	16.3399	2.08129	1.05748	0.00128842	0.800943	up	yes
MSTRG.9331		MSTRG.9331.1	NA	NA	NA	NA		2.10457	2.09872	2.97611	0	0	0.314595	3.35836	1.74776	0.00535668	0.894664	up	yes
MSTRG.9369	Bo3g055560	Bo3g055560.1	GO:0016740(transferase activity);GO:0016757(transferase activity, transferring glycosyl groups);GO:0005975(carbohydrate metabolic process);GO:0006004(fucose metabolic process)	NA	NA	NA		8.91301	10.5555	9.80003	3.41161	4.01115	3.16258	2.29027	1.19552	0.00368422	0.894664	up	yes
MSTRG.9579	Bo3g061910	MSTRG.9579.1	NA	NA	NA	NA		0.247266	0.394629	0.068169	4.13618	3.31347	2.18095	0.248263	-2.01006	0.00409825	0.894664	down	yes
MSTRG.9670	LSU_rRNA_eukarya;Bo3g064330;SSU_rRNA_eukarya	ENSRNA049452111-T1;MSTRG.9670.1;MSTRG.9670.3;MSTRG.9670.4;Bo3g064330.1;ENSRNA049452171-T1	NA	NA	NA	NA	Eukaryotic large subunit ribosomal RNA;Eukaryotic small subunit ribosomal RNA	50.4762	67.7651	78.778	165.818	92.8031	64.0371	0.409355	-1.28858	0.0127556	0.913893	down	yes
MSTRG.9804	Bo3g066100	Bo3g066100.1	GO:0016787(hydrolase activity);GO:0005576(extracellular region);GO:0071555(cell wall organization);GO:0005618(cell wall);GO:0045490(pectin catabolic process);GO:0042545(cell wall modification);GO:0045330(aspartyl esterase activity);GO:0030599(pectinesterase activity)	00040(Pentose and glucuronate interconversions)	K01051	EC:3.1.1.11	Pectinesterase [Source:UniProtKB/TrEMBL;Acc:A0A0D3BB98]	1.7712	1.24968	5.73329	9.42184	4.6437	1.01225	0.279776	-1.83765	0.0149829	0.913893	down	yes
MSTRG.9808	Bo3g066190	MSTRG.9808.1	NA	NA	NA	NA		0	0.227505	0	1.6429	0.666659	0.768842	0.467976	-1.09549	0.0328031	0.9299	down	yes
MSTRG.9924	Bo3g068860	MSTRG.9924.1	NA	NA	NA	NA		208.987	309.219	159.34	56.0787	60.902	117.271	4.49466	2.16821	0.00672312	0.908717	up	yes
MSTRG.9985	Bo3g073040	Bo3g073040.1	GO:0003824(catalytic activity);GO:0046872(metal ion binding);GO:0006508(proteolysis)	NA	NA	NA		21.0931	15.2134	16.8439	7.15996	15.4719	31.6371	2.12839	1.08976	0.0461547	0.9299	up	yes
