# Supplementary material for: Anthocyanin Degrading and Chlorophyll Accumulation Lead to the Formation of Bicolor Leaf in Ornamental Kale
Source: Int J Mol Sci. 2019 Jan 30;20(3):603. doi: 10.3390/ijms20030603 (PMC6387137; doi:10.3390/ijms20030603)
Supplement: Supplementary file 1 [file ijms-20-00603-s001.zip › Supplementary/Table S5.xlsx]

## Sheet: Sheet1
Table S5 Genes involved in anthocyanin biosynthesis.
STRUCTURE GENE
PAL
Bo4g030910	AT2G37040	AtPAL1
Bo4g186590
Bo8g082620	AT3G53260	AtPAL2
Bo6g067250
Bo5g137560;Bo5g137600	AT3G10340	AtPAL4
C4H
Bo5g052100	AT2G30490	AtC4H
Bo3g024670
Bo4g173080
Bo4g173070
Bo3g024650
4CL
4CL1(Bo6g042520)	AT1G51680	At4CL1
Bo5g102340	AT3G21240	At4CL2
Bo3g077450
Bo3g078460
Bo5g102350
4CL3(Bo6g099190)	AT1G65060	At4CL3
Bo3g077430	AT3G21230	At4CL5
Bo5g103450
Bo5g102360
ACC1
Bo3g138450	AT1G26160	AtACC1
CHS
Bo9g166290	AT5G13930	AtCHS
Bo3g009440
Bo9g004350
Bo3g052930
Bo2g146220
CHI
Bo6g068550	AT3G55120	AtCHI1
Bo8g088480
CHI-L
Bo9g177250	AT5G05270	AtCHI-L
F3H
Bo8g081770	AT3G51240	AtF3H
Bo7g100840
F3'H
TT7(Bo9g174880)	AT5G07990	AtF3'H
DFR
Bo9g058630	AT5G42800	AtDFR
Bo2g116380
ANS
Bo1g031790	AT4G22880	AtANS
Bo7g108300
UGT
Bo9g113880	AT5G54060	AtUGT79B1
Bo4g156160
Bo4g157200
Bo4g156140
Bo5g100950	AT3G21560	AtUGT84A2
Bo1g105850
Bo2g042230	KEGG/GO analysis
UGT76C2(Bo9g176820)
5MAT
Bo9g008910	AT3G29590	At5MAT
SAT
Bo8g100760	AT2G23000	AtSAT
Bo3g042330
TRANSPORT GENE
TT12(Bo6g076160)	AT3G59030	AtTT12
Bo6g076150
Bo9g161480	AT5G17220	AtTT19
AHA10(Bo8g067040)	AT1G17260	AtAHA10
REGULATORY GENE
MYB12
Bo4g004500	AT2G47460	AtMYB12
Bo3g039690
PAP2(MYB90)
Bo6g100940	AT1G66390	AtPAP2(MYB90)
MYB114
Bo6g099880	AT1G66380	AtMYB114
TT2(MYB123)
TT2(Bo8g030520)	AT5G35550	AtTT2(MYB123)
MYB111
MYB111(Bo7g092680)	AT5G49330	AtMYB111
bHLH
TT8(Bo9g086910)	AT4G09820	AtTT8
Bo9g086920
Bo4g141990	AT5G41315	AtGL3
Bo4g141980
Bo9g035460	AT1G63650	AtEGL3
COI1
Bo3g034570	AT2G39940	AtCOI1
Bo4g025750
Bo4g188680
Bo4g188660
HY5
Bo2g010330	AT5G11260	AtHY5
Bo9g171430
HYH
Bo3g069000	AT3G17609	AtHYH
Bo5g122830
Bo1g119430
MYBL2
Bo2g070770	AT1G71030	AtMYBL2
CPC
Bo3g039260	AT2G46410	AtCPC
Bo4g009260
Bo4g197120
LBD
Bo7g063630	AT5G67420	AtLBD37
Bo2g168020
Bo9g019150
Bo5g132850
Bo8g079200	AT3G49940	AtLBD38
Bo1g003550	AT4G37540	AtLBD39
Bo7g118580
Bo9g018500
SLP9
Bo4g191350	AT2G42200	AtSPL9
Bo4g015800
others
ARF10(Bo4g071620)	KEGG/GO analysis
ARR12(Bo4g157430)
SHW1(Bo6g110610)
PR5(Bo6g119200)
ACLA-1(Bo8g059620)
Bo1g011360
ELO1(Bo5g136730)
ELP6(Bo9g088090)
