# Supplementary material for: Anthocyanin Degrading and Chlorophyll Accumulation Lead to the Formation of Bicolor Leaf in Ornamental Kale
Source: Int J Mol Sci. 2019 Jan 30;20(3):603. doi: 10.3390/ijms20030603 (PMC6387137; doi:10.3390/ijms20030603)
Supplement: Supplementary file 1 [file ijms-20-00603-s001.zip › Supplementary/Table S6.xlsx]

## Sheet: Sheet1
Table S6 Genes involved in chlorophyll metabolism.
Chlorophyll biosynthesis
HEMA
Bo1g088040	AT1G58290	AtHEMA1
Bo9g050950
Bo8g110860	AT1G09940	AtHEMA2
Bo5g016620
Bo1g073550
GSA1
Bo9g017760	AT5G63570	AtGSA1
Bo3g103280
HEMB1
HEMB1(Bo6g110320)	AT1G69740	AtHEMB1
HEMC
Bo9g174550	AT5G08280	AtHEMC
Bo2g008970
Bo3g004810
HEMD
HEMD(Bo8g098680)	AT2G26540	AtHEMD
HEME
Bo5g127600	AT3G14930	AtHEME1
Bo9g174500
Bo4g190240	AT2G40490	AtHEME2
Bo4g012640
HEMF1
Bo5g003900	AT4G03205	AtHEMF2
Bo8g116050
HEMG2
HEMG2(Bo9g166070)	AT5G14220	AtHEMG2
GUN5
GUN5(Bo3g009280)	AT5G13630	AtGUN5
ALB1
ALB1(Bo5g009050)	AT1G08520	AtALB1
CHLI
CHLI1(Bo7g106010)	AT4G18480	AtCHLI1
CHLI2(Bo2g127510)	AT5G45930	AtCHLI2
CHLM
Bo7g109930
Bo1g039660	AT4G25080	AtCHLM
CRD1
Bo6g072440	AT3G56940	AtCRD1
Bo8g091280
Bo4g112650
PORA
PORA(Bo9g115140)	AT5G54190	AtPORA
PORB
PORB(Bo7g111430)	AT4G27440	AtPORB
Bo1g049350;Bo1g049340
PORC
Bo8g002560	AT1G03630	AtPORC
Bo5g003990
CHIP
Bo2g082130	AT1G74470	AtCHIP
Bo6g118780
CHLG
ATG4(Bo1g058980)	AT3G59410	AtG4
Bo8g081240
OTHERS
Bo3g055830;Bo3g055810;Bo3g055820	KEGG/GO analysis
Bo1g155140
Bo5g151500
CIP7(Bo1g049320)
Bo4g190060
ACLA-1(Bo8g059620)
Bo1g056630
Bo7g103850
Bo5g131710
Bo3g065890
Bo1g108220
Bo5g103530
Bo5g148760
Bo3g057150
PIL5(Bo7g003890)
PPOX(Bo5g003060)
NPQ1(Bo5g009080)
VTE1(Bo7g115850)
Regulation og chlorophyll biosynthesis
LIL3:1(Bo7g105190)	AT4G17600	AtLIL3:1
Bo7g077290	AT5G47110	AtLIL3:2
Bo9g069300
Bo2g132170
CLPC(Bo3g023990)	AT5G50920	AtCLPC1
ARR12(Bo4g157430)	AT2G25180	AtRR12
ELIP2(Bo1g057530)	AT4G14690	AtELIP2
Bo1g103750	AT3G22840	AtELIP1
Bo3g081430
Bo5g093460.1
Bo5g062240	SCAFFOLD_502237.1
Bo1g025850
Bo4g192770	AT2G42810	AtPP5
Bo4g017310
Bo9g159660
Bo9g127360	AT5G56860	AtGNC
Bo3g019610
Bo2g033970
Bo5g123620	AT3G16857	AtRR1
Bo3g068550
Bo3g068530
Bo7g115520	AT4G31920	AtRR10
Bo1g010830
Bo7g110740	AT4G26150	AtCGA1
Bo1g042950
Bo7g067200	AT5G44190	AtGLK2
Bo2g122230
Bo8g102300	AT2G20570	AtGPRI1
Bo7g003410
Bo4g013400	AT2G41680	AtNTRC
Bo3g035740
Bo3g018830	AT5G58270	AtABCB25
Bo9g134880
Bo9g134860
Bo1g011360	AT4G31390	ACDO1
Bo7g061370	AT1G20780	AtSAUL1
Bo8g070380
SHW1(Bo6g110610)	KEGG/GO analysis
Bo9g088560
BPG2
Chlorophyll cycle
Bo5g004750;Bo5g004760	AT1G04620	AtHCAR
Bo4g133190	AT4G13250	AtNYC1
Bo8g033750
Bo3g003030	AT5G04900	AtNOL
Chlorophyll degradation
Bo5g027670	AT1G19670	AtCLH1
Bo2g120670	AT5G43860	AtCLH2
Bo9g059330
Bo1g063840	AT3G44880	AtACD1
Bo1g005060	AT4G37000	AtACD2
others
Bo7g108340	AT4G22920	AtSGR1
Bo3g165670
Bo3g045460	AT4G11910	AtSGR2
Bo6g002180	AT1G44000	AtSGRL
Bo9g059190	AT5G43430	AtETFBETA
Bo2g011560	AT5G13800	AtPPH
Bo3g009350
Regulation of chlorophyll degradation
Bo4g135830	AT5G35750	AtHK2
Bo3g085570
Bo7g049980	AT1G27320	AtHK3
Bo5g115300	AT3G19290	AtABF4
Bo3g073080
Bo1g114840
Bo1g152230	AT3G04060	AtNAC046
Bo5g148430
