# Supplementary material for: Anthocyanin Degrading and Chlorophyll Accumulation Lead to the Formation of Bicolor Leaf in Ornamental Kale
Source: Int J Mol Sci. 2019 Jan 30;20(3):603. doi: 10.3390/ijms20030603 (PMC6387137; doi:10.3390/ijms20030603)
Supplement: Supplementary file 1 [file ijms-20-00603-s001.zip › Supplementary/Table S7.xlsx]

## Sheet: Sheet1
Table S7 Gene involved in anthocyanin degradation.
Peroxidase
Bo1g005670
Bo1g040700
Bo2g012430
Bo2g028580
Bo2g061330
Bo2g131880
Bo2g146230
Bo2g166050
Bo3g032440
Bo3g057140
Bo3g068910
Bo4g186670
Bo4g187580
Bo4g190950
Bo4g194360
Bo5g019760
Bo6g005750
Bo6g062170
Bo6g108320
Bo7g011550
Bo7g017460
Bo7g041230
Bo7g065070
Bo7g077130
Bo7g117960
Bo8g004490
Bo8g077560
Bo8g099570
Bo9g013830
Bo9g066880
Bo9g083210
Bo9g091330
Bo1g003570
Bo1g025800
Bo3g101610
Bo3g170730
Bo4g038680
Bo4g139700
Bo4g149600
Bo4g187590
Bo5g005370
Bo5g005380
Bo5g123470
Bo1g078620
Bo6g113130
Bo1g105620
Bo7g114270
Bo7g116130
Bo7g118570
Bo8g077570
Bo8g080530
Bo8g101160
Bo8g115210
Bo9g022550
Bo9g175880
Bo9g177190
Bo1g008170
Bo3g031520
Bo3g032450
Bo3g047180
beta glucosidase
Bo1g098650
Bo1g098660
Bo1g118970
Bo4g194990
Bo4g136190
Bo5g003420
Bo4g136190
Bo5g003420
Bo6g047890
Bo8g094880
Bo9g117480
Bo1g153670
Bo2g110640
laccase
Bo2g002360
Bo2g006950
Bo4g059640
Bo4g190050
Bo5g139440
Bo9g177140
Bo4g029820
Bo4g065760
Bo4g187380
Bo4g197180
Bo9g141020
Bo9g174080
Bo9g175170
Bo2g003950
Bo2g025180
Bo3g017620
