# Supplementary material for: Anthocyanin Degrading and Chlorophyll Accumulation Lead to the Formation of Bicolor Leaf in Ornamental Kale
Source: Int J Mol Sci. 2019 Jan 30;20(3):603. doi: 10.3390/ijms20030603 (PMC6387137; doi:10.3390/ijms20030603)
Supplement: Supplementary file 1 [file ijms-20-00603-s001.zip › Supplementary/Table S8.xlsx]

## Sheet: Sheet1
Table S8. Reference gene and primers used for quantitative real-time PCR analysis
	Locus	Primer sequence（5'–3'）
primers	LBD39 (Bo1g003550)	F:CGCCGCCGTTTAGCAAGG
		R:TCCATCGCCGCTGATTCCA
	C4H (Bo3g024670)	F:GTCGTCTCATCGCCAAACCTAA
		R:GTGAACACCATGTCCTGTCCCT
	TIR1 (Bo4g098350)	F:GCTGAAAGGGAAACCGCACT
		R:CACTCGTCGCTCACCACCA
	LBD37 (Bo2g168020)	F:AATGCTGTGGACGGGTAACTG
		R:CAGATGTAACCGATGGAAAGCC
	PRX17 (Bo4g149600)	F:CTGTTTCTTGTGCTGACATCGTTA
		CGTCTGAATCTTTTTGACTCGC
	BGLU27 (Bo8g094880)	F:ATTGGTGGTTACGATACAGGGAG
		R:TTTCCATCTTTACACTTTGGGTTATT
	DTX35 (Bo8g050940)	F:GTGAATCTGAGGAGGTTGCGG
		R:GATGTGTATGACAAGGGCACTGAA
	HEMA (Bo9g050950)	F:GCACCGTTTCCTGCTCTACAA
		R:CCTCCCGAAGCCGTTCA
	GSA1 (Bo3g103280)	F:GGTCACGCCAACGCTTTCC
		R:ACGGAGTCGTTAGAGTATCTGAAGTAGC
	GSA1 (Bo9g017760)	F:CTAAACAACTAACCAACGGCATCT
		R:TCCCCTGAAGAACCTACCAAAC
	CIP7 (Bo1g049320)	F:CGATGATATGATGATAAATCCTGGTAG
		R:TCTTTCAGTGTCTGCTTGGTTACG
	CHS (Bo3g052930)	F:CGTGGGACAGGCATTCTTCAGT
		R:TCCGAGTCTGGGAGGTTGGTTT
reference genes	Actin (Bo1g116200)	F:GGTCGTGACCTTACTGATTACCTCA
		R:GAAGTCTCCATCTCCTGCTCGT
